# Supplementary material for: Removal of Hg0 from simulated flue gas over silver-loaded rice husk gasification char
Source: R Soc Open Sci. 2018 Sep 12;5(9):180248. doi: 10.1098/rsos.180248 (PMC6170578; doi:10.1098/rsos.180248)
Supplement: Electronic supplementary material [file rsos180248supp2.zip]

Archive with 9 entries (9 files):
- Original data/Adsorption-regeneration cycles of SRHGC.txt
- Original data/Breakthrough curve of mercury adsorption of-RHGC.txt
- Original data/Breakthrough curve of mercury adsorption of-SRHGC.txt
- Original data/Effect of adsorption temperature on the Hg0 adsorption capacity of SRHGC-120.txt
- Original data/Effect of adsorption temperature on the Hg0 adsorption capacity of SRHGC-160.txt
- Original data/Effect of adsorption temperature on the Hg0 adsorption capacity of SRHGC-200.txt
- Original data/Effect of mercury inlet concentration on Hg0 adsorption capacity of SRHGC.txt
- Original data/SEM-EDS of SRHGC.docx
- Original data/XPS--RHGC.xls
