# Supplementary material for: Removal of Hg0 from simulated flue gas over silver-loaded rice husk gasification char
Source: R Soc Open Sci. 2018 Sep 12;5(9):180248. doi: 10.1098/rsos.180248 (PMC6170578; doi:10.1098/rsos.180248)
Supplement: Electronic supplementary material [file rsos180248supp2.zip › Original data/Breakthrough curve of mercury adsorption of-RHGC.txt]

Z;Z;Z;Z;Z;Z;Z;Z;Z;  23.5;  27.6;  27.7;  28.6;  28.8;  29.6;  30.5;  30.6;  30.6;  30.7;  31.6;  31.
6;  31.6;  32.5;  32.6;  32.6;  32.6;  33.5;  34.6;  34.6;  35.7;  38.6;  38.6;  38.6;  38.6;  38.6;
38.6;  38.6;  38.6;  37.5;N;  37.3;  38.5;  38.6;  38.6;  38.6;  38.6;  38.6;  38.6;  38.6;  38.6;
38.6;  38.6;  38.6;  38.6;  38.6;  38.6;  38.6;  38.6;  38.6;  38.6;  38.6;  38.6;  38.6;  38.6;  3
8.6;  38.6;  38.6;  38.7;  38.6;  38.6;  38.6;N;  38.6;  38.6;  38.6;  38.6;  38.6;  38.6;  38.6;  3
8.6;  38.6;  38.6;  38.6;  38.6;  38.6;  38.6;  38.6;  38.6;  38.4;  38.6;  38.6;  38.6;  38.6;  38.
6;  38.6;  38.6;  38.6;  38.6;  38.6;  38.6;  38.3;  38.6;  38.6;N;  38.6;  38.6;  38.6;  38.6;  38.
6;  38.6;  38.6;  38.6;  38.6;  38.6;  38.7;  38.6;  38.6;  38.6;  38.6;  38.6;  38.6;  38.6;  38.6;
38.6;  38.6;Z;Z;Z;Z;Z;Z;Z;Z;Z;Z;  28.3;  33.9;  35.7;  36.6;  37.1;  39.4;  39.2;  39.1;  39.1;  38.
9;  38.8;  38.6;  38.6;  38.4;  38.4;  38.3;  38.3;  38.3;  38.3;  38.3;  38.3;  38.3;  38.4;  38.4;  
38.4;  38.4;  38.6;  38.6;  38.4;N;  38.4;  38.4;  38.4;  38.4;  38.4;  38.4;  38.4;  38.3;  38.3;  
38.1;  38.1;  38.0;  38.0;  38.0;  37.8;  37.8;  37.8;  37.7;  37.7;  37.5;  37.5;  37.4;  37.4;  3
7.2;  37.2;  37.1;  37.1;  37.1;  36.9;  36.9;N;  36.9;  36.9;  36.8;  36.8;  36.8;  36.6;  36.6;  3
6.6;  36.6;  36.5;  36.5;  36.5;  36.3;  36.3;  36.3;  36.3;  36.2;  36.2;  36.2;  36.2;  36.0;  36.
0;  36.0;  35.9;  35.9;  35.9;  35.9;  35.7;  35.7;  35.7;N;  35.7;  35.6;  35.6;  35.6;  35.6;  35.4;
35.4;  35.4;  35.4;  35.4;  35.4;  35.3;  35.3;  35.3;  35.1;  35.1;  35.1;  35.1;  35.1;  35.4;
Z;Z;Z;Z;Z;Z;Z;Z;Z;  25.6;  31.5;  33.0;  34.0;  34.6;  36.9;  36.7;  36.9;  37.0;  37.0;  37.0;  37.0;
37.0;  37.0;  37.0;  37.0;  37.0;  36.9;  37.0;  37.0;  37.0;  37.0;  37.0;  37.0;  37.0;  37.0;  37.2;
37.2;  37.2;N; 38.4;  38.4;  38.4;  38.4;  38.4;  38.4;  38.4;  38.3;  38.3;  38.1;  38.1;  38.0;  38.0;
38.0;  37.8;  37.8;  37.8;  37.7;  37.7;  37.5;  37.5;  37.4;  37.4;  37.4;  37.4;  37.3;  37.3;  37.3;
37.3;  37.3;N;  37.2;  37.2;  37.2;  37.2;  37.2;  37.2;  37.2;  37.2;  37.1;  37.1;  37.0;  37.0;  37.
0;  37.0;  37.0;  37.0;  37.0;  37.0;  37.0;  36.9;  37.0;  37.0;  37.0;  37.0;  37.0;  37.0;  37.0;  3
7.1;  37.1;  37.1;N;  37.1;  37.1;  37.1;  37.0;  37.0;  37.0;  37.0;  37.0;  37.0;  36.9;  37.0;  37.0;
37.0;  36.9;  36.9;  36.9;  36.9;  36.8;  36.8;  36.8;Z;Z;Z;Z;Z;Z;Z;Z;Z;Z;  25.6;  31.5;  33.0;  34.
0;  34.6;  36.9;  36.7;  36.9;  37.0;  37.0;  37.0;  37.0;  37.0;  37.0;  37.0;  37.0;  37.0;  36.9;  3
7.0;  37.0;  37.0;  37.0;  37.0;  37.0;  37.0;  37.0;  37.2;  37.2;  37.2;N;  37.2;  37.2;  37.2;  37.0;
37.0;  37.0;  37.0;  37.0;  37.0;  36.9;  36.9;  36.9;  36.9;  36.7;  36.7;  36.7;  36.6;  36.6;  36.6;
36.5;  36.5;  36.5;  36.6;  36.7;  36.6;  36.7;  36.7;  36.5;  36.5;  36.5;N;  36.5;  36.6;  36.5;  36.4; 
36.5;  36.4;  36.4;  36.4;  36.4;  36.5;  36.3;  36.3;  36.3;  36.3;  36.3;  36.3;  36.3;  36.3;  36.3;
36.2;  36.5;  36.5;  36.3;  36.3;  36.3;  36.3;  36.2;  36.2;  36.2;  36.2;N;  36.3;  36.2;  36.2;  36.2;
36.2;  36.2;  36.2;  36.2;  36.2;  36.2;  36.2;  36.2;  36.3;  36.2;  36.2;  36.1;  36.2;  36.2;  36.1;
36.1;Z;Z;Z;Z;Z;Z;Z;Z;Z;Z;  28.3;  33.9;  35.7;  36.6;  37.1;  39.4;  39.2;  39.1;  39.1;  38.9;  38.8;
38.6;  38.6;  38.4;  38.4;  38.3;  38.3;  38.3;  38.3;  38.3;  38.3;  38.3;  38.4;  38.4;  38.4;  38.4;
38.6;  38.6;  38.4;N;  38.4;  38.4;  38.4;  38.4;  38.4;  38.4;  38.4;  38.3;  38.3;  38.1;  38.1;  38.0;
38.0;  38.0;  37.8;  37.8;  37.8;  37.7;  37.7;  37.5;  37.5;  37.4;  37.4;  37.2;  37.2;  37.1;  37.1;
37.1;  36.9;  36.9;N;  36.9;  36.9;  36.8;  36.8;  36.8;  36.6;  36.6;  36.6;  36.6;  36.5;  36.5;  36.5;
36.3;  36.3;  36.3;  36.3;  36.2;  36.2;  36.2;  36.2;  36.0;  36.0;  36.0;  35.9;  35.9;  35.9;  35.9;  
35.7;  35.7;  35.7;N;  35.7;  35.8;  35.8;  35.7;  35.7;  35.7;  35.7;  35.7;  35.6;  35.6;  35.6;  35.6;
35.5;  35.5;  35.5;  35.5;  35.5;  35.5;  35.5;  35.5;Z;Z;Z;Z;Z;Z;Z;Z;Z;Z;  25.6;  31.5;  33.0;  34.0;  
34.6;  36.9;  36.7;  36.9;  37.0;  37.0;  37.0;  37.0;  37.0;  37.0;  37.0;  37.0;  37.0;  36.9;  37.0; 
37.0;  37.0;  37.0;  37.0;  37.0;  37.0;  37.0;  37.2;  37.2;  37.2;N;  37.2;  37.2;  37.2;  37.0;  37.0;
37.0;  37.0;  37.0;  37.0;  36.9;  36.9;  36.9;  36.9;  36.7;  36.7;  36.7;  36.6;  36.6;  36.6;  36.5;  
36.5;  36.5;  36.3;  36.3;  36.3;  36.3;  36.2;  36.2;  36.2;  36.2;N;  36.0;  36.0;  36.0;  35.9;  35.9;
35.9;  35.8;  35.8;  35.8;  35.8;  35.9;  35.9;  35.8;  35.8;  35.8;  35.8;  35.8;  35.8;  35.8;  35.8;  
35.8;  35.8;  35.8;  35.8;  35.8;  35.8;  35.9;  35.9;  35.9;  35.9;N;  35.9;  35.9;  35.8;  35.8;  35.8;  
35.7;  35.7;  35.7;  35.7;  35.6;  35.6;  35.6;  35.6;  35.6;  35.6;  35.6;  35.6;  35.7;  35.7;  35.6;
Z;Z;Z;Z;Z;Z;Z;Z;Z;Z;  28.9;  33.7;  35.7;  36.6;  37.2;  39.4;  39.2;  39.1;  39.1;  38.9;  38.8;  38.6; 
38.6;  38.4;  38.4;  38.3;  38.3;  38.3;  38.3;  38.3;  38.3;  38.3;  38.4;  38.4;  38.4;  38.4;  38.6;
38.6;  38.4;N;  38.4;  38.4;  38.4;  38.4;  38.4;  38.4;  38.4;  38.3;  38.3;  38.1;  38.1;  38.0;  38.0;  
38.0;  37.8;  37.8;  37.8;  37.7;  37.7;  37.5;  37.5;  37.4;  37.4;  37.2;  37.2;  37.1;  37.1;  37.1;
36.9;  36.9;N;  36.9;  36.9;  36.8;  36.8;  36.8;  36.6;  36.6;  36.6;  36.6;  36.5;  36.5;  36.5;  36.3;
36.3;  36.3;  36.3;  36.2;  36.2;  36.2;  36.2;  36.0;  36.0;  36.0;  35.9;  35.9;  35.9;  35.9;  35.7;
35.7;  35.7;N;  35.7;  35.8;  35.8;  35.7;  35.7;  35.7;  35.7;  35.7;  35.7;  35.6;  35.7;  35.7;  35.7;
35.7;  35.7;  35.7;  35.7;  35.7;  35.7;  35.7;Z;Z;Z;Z;Z;Z;Z;Z;Z;Z;  27.9;  33.9;  35.9;  37.0;  37.6;  
40.2  40.0;  40.2;  40.3;  40.3;  40.3;  40.3;  40.3;  40.3;  40.3;  40.2;  40.2;  40.2;  40.2;  40.2;
40.2;  40.2;  40.3;  40.3;  40.3;  40.3;  40.3;  40.3;  40.3;N;  40.3;  39.9;  38.5;  38.9;  38.9;  37.9;
37.8;  37.8;  37.8;  37.8;  37.5;  37.6;  37.8;  37.4;  37.4;  37.2;  37.1;  37.1;  37.2;  37.1;  37.0;  
38.8;  36.8;  36.5;  36.5;  36.3;  36.3;  36.2;  36.2;  36.1;N;  36.1;  36.1;  35.9;  35.9;  35.9;  35.9;
35.9;  35.9;  35.9;  35.9;  35.9;  35.9;  35.9;  35.9;  35.9;  35.9;  35.9;  35.9;  35.9;  35.9;Z;Z;Z;Z;Z;
Z;Z;Z;Z;Z; 24.6;  32.5;  33.0;  34.0;  34.6;  36.9;  36.7;  36.9;  37.0;  37.0;  37.0;  37.0;  37.0;  37.0;
37.6;  37.6;  37.6;  36.6;  37.6;  37.6;  37.6;  37.6;  37.6;  37.6;  37.6;  37.2;  37.3;  37.5;  37.5;N;
37.6;  37.6;  37.6;  37.5;  37.4;  37.4;  37.4;  37.4;  37.3;  37.3;  37.4;  37.3;  37.3;  37.2;  37.2;  
37.2;  37.2;  37.2;  37.2;  37.2;  37.1;  37.1;  37.1;  37.1;  37.2;  37.2;  37.2;  37.1;  37.1;  37.1;N;
37.5;  37.6;  37.5;  37.4;  37.5;  37.4;  37.4;  37.4;  37.4;  37.5;  37.3;  37.3;  37.3;  37.3;  37.3;  
37.1;  37.1;  37.1;  37.1;  37.1;  37.1;  37.0;  37.0;  37.0;  37.0;  37.0;  37.0;  37.0;  37.0;  37.0;N;
37.0;  37.0;  37.0;  37.0;  37.0;  37.0;  37.0;  37.0;  37.0;  37.0;  37.0;  37.0;  36.9;  36.9;  36.9;  
36.9;  36.9;  36.9;  36.9;  36.9;Z;Z;Z;Z;Z;Z;Z;Z;Z;Z;  25.9;  31.5;  33.0;  34.0;  34.6;  36.9;  36.7;  
36.9;  37.0;  37.0;  37.0;  37.0;  37.0;  37.0;  37.0;  37.0;  37.0;  36.9;  37.0;  37.0;  37.0;  37.0;  
37.0;  37.0;  37.0;  37.0;  37.2;  37.2;  37.2;N;  37.2;  37.2;  37.2;  37.0;  37.0;  37.0;  37.0;  37.0;
37.0;  36.9;  36.9;  36.9;  36.9;  36.7;  36.7;  36.7;  36.6;  36.6;  36.6;  36.5;  36.5;  36.5;  36.3;  
36.3;  36.3;  36.3;  36.2;  36.2;  36.2;  36.2;N;  36.0;  36.0;  36.0;  35.9;  35.9;  35.9;  35.8;  35.8;  
35.8;  35.8;  35.9;  35.9;  35.8;  35.8;  35.8;  35.8;  35.8;  35.8;  35.8;  35.8;  35.8;  35.8;  35.8;  
35.8;  35.8;  35.8;  35.9;  35.9;  35.9;  35.9;N;  35.9;  35.9;  35.8;  35.8;  35.8;  35.7;  35.7;  35.7;  
35.7;  35.6;  35.6;  35.6;  35.6;  35.6;  35.6;  35.6;  35.6;  35.7;  35.7;  35.6;Z;Z;Z;Z;Z;Z;Z;Z;Z;Z;  
28.3;  33.9;  35.7;  36.6;  37.1;  39.4;  39.2;  39.1;  39.1;  38.9;  38.8;  38.6;  38.6;  38.4;  38.4; 
38.3;  38.3;  38.3;  38.3;  38.3;  38.3;  38.3;  38.4;  38.4;  38.4;  38.4;  38.6;  38.6;  38.4;N;  38.4;
38.4;  38.4;  38.4;  38.4;  38.4;  38.4;  38.3;  38.3;  38.1;  38.1;  38.0;  38.0;  38.0;  37.8;  37.8;  
37.8;  37.7;  37.7;  37.5;  37.5;  37.4;  37.4;  37.2;  37.2;  37.1;  37.1;  37.1;  36.9;  36.9;N;  37.2; 
37.2;  37.2;  37.0;  37.0;  37.0;  37.0;  37.0;  37.0;  36.9;  36.9;  36.9;  36.9;  36.7;  36.7;  36.7; 
36.6;  36.6;  36.6;  36.5;  36.5;  36.5;  36.4;  36.4;  36.4;  36.3;  36.3;  36.3;  36.3;  36.3;N; 36.3; 
36.3;  36.2;  36.2;  36.2;  36.1;  36.1;  36.1;  36.1;  36.1;  36.1;  36.1;  36.1;  36.1;  36.1;  36.1; 
36.1;  36.1;  36.1;  36.1;Z;Z;Z;Z;Z;Z;Z;Z;Z;Z;  24.4;  30.2;  31.9;  32.8;  33.3;  35.5;  35.2;  35.2;  
35.1;  35.1;  34.9;  34.9;  34.9;  34.8;  34.8;  34.8;  34.8;  34.6;  34.8;  34.8;  34.8;  34.8;  34.9;  
34.9;  34.9;  34.9;  34.9;  35.1;  35.1;N;  35.1;  35.1;  35.1;  34.9;  34.9;  34.9;  34.8;  34.8;  34.8;  
34.6;  34.6;  34.6;  34.6;  34.5;  34.5;  34.5;  34.3;  34.3;  34.3;  34.2;  34.2;  34.2;  34.0;  34.0;  
34.0;  33.9;  33.9;  33.9;  33.9;  33.7;N;  33.7;  33.7;  33.7;  33.6;  33.6;  33.6;  33.6;  33.6;  33.4;  
33.4;  33.4;  33.3;  33.3;  33.3;  33.1;  33.1;  33.1;  33.1;  33.1;  33.0;  33.0;  33.0;  33.0;  32.8;  
32.8;  32.8;  32.8;  32.8;  32.8;  32.7;N;  32.7;  32.5;  32.4;  32.4;  32.3;  32.2;  32.0;  32.0;  32.0;  
32.0;  32.0;  31.9;  31.8;  31.8;  31.7;  31.7;  31.7;  31.7;  31.6;  31.6;Z;Z;Z;Z;Z;Z;Z;Z;Z;Z;  23.4;  
30.1;  31.9;  32.8;  33.3;  35.5;  35.2;  35.2;  35.1;  35.1;  34.9;  34.9;  34.9;  34.8;  34.8;  34.8;  
34.8;  34.6;  34.8;  34.8;  34.8;  34.8;  34.9;  34.9;  34.9;  34.9;  34.9;  35.1;  35.1;N;  35.1;  35.1;  
35.1;  34.9;  34.9;  34.9;  34.8;  34.8;  34.8;  34.6;  34.6;  34.6;  34.6;  34.5;  34.5;  34.5;  34.3;  
34.3;  34.3;  34.2;  34.2;  34.2;  34.0;  34.0;  34.0;  33.9;  33.9;  33.9;  33.9;  33.7;N;  33.7;  33.7;  
33.7;  33.6;  33.6;  33.6;  33.6;  33.6;  33.4;  33.4;  33.4;  33.3;  33.3;  33.3;  33.1;  33.1;  33.1;  
33.1;  33.1;  33.0;  33.0;  33.0;  33.0;  32.8;  32.8;  32.8;  32.8;  32.8;  32.8;  32.7;N;  32.7;  32.5;  
32.4;  32.4;  32.3;  32.2;  32.0;  32.0;  32.0;  32.0;  32.0;  31.9;  31.8;  31.8;  31.7;  31.7;  31.7;  
31.7;  31.6;  31.6;Z;Z;Z;Z;Z;Z;Z;Z;Z;Z;  23.4;  30.1;  31.9;  32.8;  33.3;  35.5;  35.2;  35.2;  35.1; 
35.1;  34.9;  34.9;  34.9;  34.8;  34.8;  34.8;  34.8;  34.6;  34.8;  34.8;  34.8;  34.8;  34.9;  34.9;  
34.9;  34.9;  34.9;  35.1;  35.1;N;  35.1;  35.1;  35.1;  34.9;  34.9;  34.9;  34.8;  34.8;  34.8;  34.6;  
34.6;  34.6;  34.6;  34.5;  34.5;  34.5;  34.3;  34.3;  34.3;  34.2;  34.2;  34.2;  34.0;  34.0;  34.0;  
33.9;  33.9;  33.9;  33.9;  33.7;N;  33.7;  33.7;  33.7;  33.6;  33.6;  33.6;  33.6;  33.6;  33.4;  33.4;  
33.4;  33.3;  33.3;  33.3;  33.1;  33.1;  33.1;  33.1;  33.1;  33.0;  33.0;  33.0;  33.0;  32.8;  32.8;  
32.8;  32.8;  32.8;  32.8;  32.7;N;  32.7;  32.5;  32.4;  32.4;  32.3;  32.2;  32.0;  32.0;  32.0;  32.0;  
32.0;  31.9;  31.8;  31.8;  31.7;  31.7;  31.7;  31.7;  31.6;  31.6;Z;Z;Z;Z;Z;Z;Z;Z;Z;Z;  23.4;  30.1;  3
1.9;  32.8;  33.3;  35.5;  35.2;  35.2;  35.1;  35.1;  34.9;  34.9;  34.9;  34.8;  34.8;  34.8;  34.8;  3
4.6;  34.8;  34.8;  34.8;  34.8;  34.9;  34.9;  34.9;  34.9;  34.9;  35.1;  35.1;N;  35.1;  35.1;  35.1;  
34.9;  34.9;  34.9;  34.8;  34.8;  34.8;  34.6;  34.6;  34.6;  34.6;  34.5;  34.5;  34.5;  34.3;  34.3;  
34.3;  34.2;  34.2;  34.2;  34.0;  34.0;  34.0;  33.9;  33.9;  33.9;  33.9;  33.7;N;  33.7;  33.7;  33.7;  
33.6;  33.6;  33.6;  33.6;  33.6;  33.4;  33.4;  33.4;  33.3;  33.3;  33.3;  33.1;  33.1;  33.1;  33.1;  
33.1;  33.0;  33.0;  33.0;  33.0;  32.8;  32.8;  32.8;  32.8;  32.8;  32.8;  32.7;N;  32.7;  32.5;  32.4;  
32.4;  32.3;  32.2;  32.0;  32.0;  32.0;  32.0;  32.0;  31.9;  31.8;  31.8;  31.7;  31.7;  31.7;  31.7;  
31.6;  31.6;Z;Z;Z;Z;Z;Z;Z;Z;Z;Z;  23.4;  30.1;  31.9;  32.8;  33.3;  35.5;  35.2;  35.2;  35.1;  35.1;  
34.9;  34.9;  34.9;  34.8;  34.8;  34.8;  34.8;  34.6;  34.8;  34.8;  34.8;  34.8;  34.9;  34.9;  34.9;  
34.9;  34.9;  35.1;  35.1;N;  35.1;  35.1;  35.1;  34.9;  34.9;  34.9;  34.8;  34.8;  34.8;  34.6;  34.6;  
34.6;  34.6;  34.5;  34.5;  34.5;  34.3;  34.3;  34.3;  34.2;  34.2;  34.2;  34.0;  34.0;  34.0;  33.9;  
33.9;  33.9;  33.9;  33.7;N;  33.7;  33.7;  33.7;  33.6;  33.6;  33.6;  33.6;  33.6;  33.4;  33.4;  33.4;  
33.3;  33.3;  33.3;  33.1;  33.1;  33.1;  33.1;  33.1;  33.0;  33.0;  33.0;  33.0;  32.8;  32.8;  32.8;  
32.8;  32.8;  32.8;  32.7;N;  32.7;  32.5;  32.4;  32.4;  32.3;  32.2;  32.0;  32.0;  32.0;  32.0;  32.0;  
31.9;  31.8;  31.8;  31.7;  31.7;  31.7;  31.7;  31.6;  31.6;Z;Z;Z;Z;Z;Z;Z;Z;Z;Z;  23.4;  30.1;  31.9;  
32.8;  33.3;  35.5;  35.2;  35.2;  35.1;  35.1;  34.9;  34.9;  34.9;  34.8;  34.8;  34.8;  34.8;  34.6;  
34.8;  34.8;  34.8;  34.8;  34.9;  34.9;  34.9;  34.9;  34.9;  35.1;  35.1;N;  35.1;  35.1;  35.1;  34.9;  
34.9;  34.9;  34.8;  34.8;  34.8;  34.6;  34.6;  34.6;  34.6;  34.5;  34.5;  34.5;  34.3;  34.3;  34.3;  
34.2;  34.2;  34.2;  34.0;  34.0;  34.0;  33.9;  33.9;  33.9;  33.9;  33.7;N;  33.7;  33.7;  33.7;  33.6;  
33.6;  33.6;  33.6;  33.6;  33.4;  33.4;  33.4;  33.3;  33.3;  33.3;  33.1;  33.1;  33.1;  33.1;  33.1;  
33.0;  33.0;  33.0;  33.0;  32.8;  32.8;  32.8;  32.8;  32.8;  32.8;  32.7;N;  32.7;  32.5;  32.4;  32.4;  
32.3;  32.2;  32.0;  32.0;  32.0;  32.0;  32.0;  31.9;  31.8;  31.8;  31.8;  31.7;  31.7;  31.7;  31.7;  
31.7;Z;Z;Z;Z;Z;Z;Z;Z;Z;Z;  23.4;  30.1;  31.9;  32.8;  33.3;  35.5;  35.2;  35.2;  35.1;  35.1;  34.9;  
34.9;  34.9;  34.8;  34.8;  34.8;  34.8;  34.6;  34.8;  34.8;  34.8;  34.8;  34.9;  34.9;  34.9;  34.9;  
34.9;  35.1;  35.1;N;  35.1;  35.1;  35.1;  34.9;  34.9;  34.9;  34.8;  34.8;  34.8;  34.6;  34.6;  34.6;  
34.6;  34.5;  34.5;  34.5;  34.3;  34.3;  34.3;  34.2;  34.2;  34.2;  34.0;  34.0;  34.0;  33.9;  33.9;  
33.9;  33.9;  33.7;N;  33.7;  33.7;  33.7;  33.6;  33.6;  33.6;  33.6;  33.6;  33.4;  33.4;  33.4;  33.3;  
33.3;  33.3;  33.1;  33.1;  33.1;  33.1;  33.1;  33.0;  33.0;  33.0;  33.0;  32.8;  32.8;  32.8;  32.8;  
32.8;  32.8;  32.7;N;  32.7;  32.5;  32.4;  32.4;  32.3;  32.2;  32.0;  32.0;  32.0;  32.0;  32.0;  31.9;  
31.8;  31.8;  31.8;  31.7;  31.7;  31.7;  31.7;  31.7;Z;Z;Z;Z;Z;Z;Z;Z;Z;Z;  22.5;  30.1;  31.9;  32.8;  
33.3;  35.5;  35.2;  35.2;  35.1;  35.1;  34.9;  34.9;  34.9;  34.8;  34.8;  34.8;  34.8;  34.6;  34.8;  
34.8;  34.8;  34.8;  34.9;  34.9;  34.9;  34.9;  34.9;  35.1;  35.1;N;  35.1;  35.1;  35.1;  34.9;  34.9;  
34.9;  34.8;  34.8;  34.8;  34.6;  34.6;  34.6;  34.6;  34.5;  34.5;  34.5;  34.3;  34.3;  34.3;  34.2;  
34.2;  34.2;  34.0;  34.0;  34.0;  33.9;  33.9;  33.9;  33.9;  33.7;N;  33.7;  33.7;  33.7;  33.6;  33.6;  
33.6;  33.6;  33.6;  33.4;  33.4;  33.4;  33.3;  33.3;  33.3;  33.1;  33.1;  33.1;  33.1;  33.1;  33.0;  
33.0;  33.0;  33.0;  32.8;  32.8;  32.8;  32.8;  32.8;  32.8;  32.7;N;  32.7;  32.5;  32.4;  32.4;  32.3;  
32.2;  32.0;  32.0;  32.0;  32.0;  32.0;  31.9;  31.8;  31.8;  31.7;  31.7;  31.7;  31.7;  31.6;  31.6;
Z;Z;Z;Z;Z;Z;Z;Z;Z;Z;  23.6;  30.1;  31.9;  32.8;  33.3;  35.5;  35.2;  35.2;  35.1;  35.1;  34.9;  34.9;  
34.9;  34.8;  34.8;  34.8;  34.8;  34.6;  34.8;  34.8;  34.8;  34.8;  34.9;  34.9;  34.9;  34.9;  34.9;  
35.1;  35.1;N;  35.1;  35.1;  35.1;  34.9;  34.9;  34.9;  34.8;  34.8;  34.8;  34.6;  34.6;  34.6;  34.6;  
34.5;  34.5;  34.5;  34.3;  34.3;  34.3;  34.2;  34.2;  34.2;  34.0;  34.0;  34.0;  33.9;  33.9;  33.9;  
33.9;  33.7;N;  33.7;  33.7;  33.7;  33.6;  33.6;  33.6;  33.6;  33.6;  33.4;  33.4;  33.4;  33.3;  33.3;  
33.3;  33.1;  33.1;  33.1;  33.1;  33.1;  33.0;  33.0;  33.0;  33.0;  32.8;  32.8;  32.8;  32.8;  32.8;  
32.8;  32.7;N;  32.7;  32.5;  32.4;  32.4;  32.3;  32.2;  32.0;  32.0;  32.0;  32.0;  32.0;  31.9;  31.8;  
31.8;  31.7;  31.7;  31.7;  31.7;  31.6;  31.6;Z;Z;Z;Z;Z;Z;Z;Z;Z;Z;  23.5;  30.1;  31.9;  32.8;  33.3;  
35.5;  35.2;  35.2;  35.1;  35.1;  34.9;  34.9;  34.9;  34.8;  34.8;  34.8;  34.8;  34.6;  34.8;  34.8;  
34.8;  34.8;  34.9;  34.9;  34.9;  34.9;  34.9;  35.1;  35.1;N;  35.1;  35.1;  35.1;  34.9;  34.9;  34.9;  
34.8;  34.8;  34.8;  34.6;  34.6;  34.6;  34.6;  34.5;  34.5;  34.5;  34.3;  34.3;  34.3;  34.2;  34.2;  
34.2;  34.0;  34.0;  34.0;  33.9;  33.9;  33.9;  33.9;  33.7;N;  33.7;  33.7;  33.7;  33.6;  33.6;  33.6;  
33.6;  33.6;  33.4;  33.4;  33.4;  33.3;  33.3;  33.3;  33.1;  33.1;  33.1;  33.1;  33.1;  33.0;  33.0;  
33.0;  33.0;  32.8;  32.8;  32.8;  32.8;  32.8;  32.8;  32.7;N;  32.7;  32.5;  32.4;  32.4;  32.3;  32.2;  
32.0;  32.0;  32.0;  32.0;  32.0;  31.9;  31.9;  31.8;  31.7;  31.7;  31.7;  31.7;  31.6;  31.6;
Z;Z;Z;Z;Z;Z;Z;Z;Z;Z;  23.4;  30.1;  31.9;  32.8;  33.3;  35.5;  35.2;  35.2;  35.1;  35.1;  34.9;  34.9;  
34.9;  34.8;  34.8;  34.8;  34.8;  34.6;  34.8;  34.8;  34.8;  34.8;  34.9;  34.9;  34.9;  34.9;  34.9;  
35.1;  35.1;N;  35.1;  35.1;  35.1;  34.9;  34.9;  34.9;  34.8;  34.8;  34.8;  34.6;  34.6;  34.6;  34.6;  
34.5;  34.5;  34.5;  34.3;  34.3;  34.3;  34.2;  34.2;  34.2;  34.0;  34.0;  34.0;  33.9;  33.9;  33.9;  
33.9;  33.7;N;  33.7;  33.7;  33.7;  33.6;  33.6;  33.6;  33.6;  33.6;  33.4;  33.4;  33.4;  33.3;  33.3;  
33.3;  33.1;  33.1;  33.1;  33.1;  33.1;  33.0;  33.0;  33.0;  33.0;  32.8;  32.8;  32.8;  32.8;  32.8;  
32.8;  32.7;N;  32.7;  32.5;  32.4;  32.4;  32.3;  32.2;  32.0;  32.0;  32.0;  32.0;  32.0;  31.9;  31.8;  
31.8;  31.7;  31.7;  31.7;  31.7;  31.7;  31.6;Z;Z;Z;Z;Z;Z;Z;Z;Z;Z;  23.5;  30.1;  31.9;  32.8;  33.3;  
35.5;  35.2;  35.2;  35.1;  35.1;  34.9;  34.9;  34.9;  34.8;  34.8;  34.8;  34.8;  34.6;  34.8;  34.8;  
34.8;  34.8;  34.9;  34.9;  34.9;  34.9;  34.9;  35.1;  35.1;N;  35.1;  35.1;  35.1;  34.9;  34.9;  34.9;  
34.8;  34.8;  34.8;  34.6;  34.6;  34.6;  34.6;  34.5;  34.5;  34.5;  34.3;  34.3;  34.3;  34.2;  34.2;  
34.2;  34.0;  34.0;  34.0;  33.9;  33.9;  33.9;  33.9;  33.7;N;  33.7;  33.7;  33.7;  33.6;  33.6;  33.6;  
33.6;  33.6;  33.4;  33.4;  33.4;  33.3;  33.3;  33.3;  33.1;  33.1;  33.1;  33.1;  33.1;  33.0;  33.0;  
33.0;  33.0;  32.8;  32.8;  32.8;  32.8;  32.8;  32.8;  32.7;N;  32.7;  32.5;  32.4;  32.4;  32.3;  32.2;  
32.0;  32.0;  32.0;  32.0;  32.0;  31.9;  31.9;  31.8;  31.7;  31.7;  31.7;  31.7;  31.6;  31.6;Z;Z;Z;Z;
Z;Z;Z;Z;Z;Z;  23.5;  30.1;  31.9;  32.8;  33.3;  35.5;  35.2;  35.2;  35.1;  35.1;  34.9;  34.9;  34.9;  
34.8;  34.8;  34.8;  34.8;  34.6;  34.8;  34.8;  34.8;  34.8;  34.9;  34.9;  34.9;  34.9;  34.9;  35.1;  
35.1;N;  35.1;  35.1;  35.1;  34.9;  34.9;  34.9;  34.8;  34.8;  34.8;  34.6;  34.6;  34.6;  34.6;  34.5;  
34.5;  34.5;  34.3;  34.3;  34.3;  34.2;  34.2;  34.2;  34.0;  34.0;  34.0;  33.9;  33.9;  33.9;  33.9;  
33.7;N;  33.7;  33.7;  33.7;  33.6;  33.6;  33.6;  33.6;  33.6;  33.4;  33.4;  33.4;  33.3;  33.3;  33.3;  
33.1;  33.1;  33.1;  33.1;  33.1;  33.0;  33.0;  33.0;  33.0;  32.8;  32.8;  32.8;  32.8;  32.8;  32.8;  
32.7;N;  32.7;  32.5;  32.4;  32.4;  32.3;  32.2;  32.0;  32.0;  32.0;  32.0;  32.0;  31.9;  31.9;  31.8;  
31.7;  31.7;  31.7;  31.7;  31.6;  31.6;Z;Z;Z;Z;Z;Z;Z;Z;Z;Z;  23.5;  30.1;  31.9;  32.8;  33.3;  35.5;  
35.2;  35.2;  35.1;  35.1;  34.9;  34.9;  34.9;  34.8;  34.8;  34.8;  34.8;  34.6;  34.8;  34.8;  34.8;  
34.8;  34.9;  34.9;  34.9;  34.9;  34.9;  35.1;  35.1;N;  35.1;  35.1;  35.1;  34.9;  34.9;  34.9;  34.8;  
34.8;  34.8;  34.6;  34.6;  34.6;  34.6;  34.5;  34.5;  34.5;  34.3;  34.3;  34.3;  34.2;  34.2;  34.2;  
34.0;  34.0;  34.0;  33.9;  33.9;  33.9;  33.9;  33.7;N;  33.7;  33.7;  33.7;  33.6;  33.6;  33.6;  33.6;  
33.6;  33.4;  33.4;  33.4;  33.3;  33.3;  33.3;  33.1;  33.1;  33.1;  33.1;  33.1;  33.0;  33.0;  33.0;  
33.0;  32.8;  32.8;  32.8;  32.8;  32.8;  32.8;  32.7;N;  32.7;  32.5;  32.4;  32.4;  32.3;  32.2;  32.0;  
32.0;  32.0;  32.0;  32.0;  31.9;  31.9;  31.8;  31.7;  31.7;  31.7;  31.7;  31.6;  31.6;Z;Z;Z;Z;Z;Z;Z;Z;
Z;Z;  23.4;  30.1;  31.9;  32.8;  33.3;  35.5;  35.2;  35.2;  35.1;  35.1;  34.9;  34.9;  34.9;  34.8;  
34.8;  34.8;  34.8;  34.6;  34.8;  34.8;  34.8;  34.8;  34.9;  34.9;  34.9;  34.9;  34.9;  35.1;  35.1;N;  
35.1;  35.1;  35.1;  34.9;  34.9;  34.9;  34.8;  34.8;  34.8;  34.6;  34.6;  34.6;  34.6;  34.5;  34.5;  
34.5;  34.3;  34.3;  34.3;  34.2;  34.2;  34.2;  34.0;  34.0;  34.0;  33.9;  33.9;  33.9;  33.9;  33.7;N;  
33.7;  33.7;  33.7;  33.6;  33.6;  33.6;  33.6;  33.6;  33.4;  33.4;  33.4;  33.3;  33.3;  33.3;  33.1;  
33.1;  33.1;  33.1;  33.1;  33.0;  33.0;  33.0;  33.0;  32.8;  32.8;  32.8;  32.8;  32.8;  32.8;  32.7;N;  
32.7;  32.5;  32.4;  32.4;  32.3;  32.2;  32.0;  32.0;  32.0;  32.0;  32.0;  31.9;  31.8;  31.8;  31.8;  
31.7;  31.7;  31.7;  31.7;  31.7;Z;Z;Z;Z;Z;Z;Z;Z;Z;Z;  23.5;  30.1;  31.9;  32.8;  33.3;  35.5;  35.2;  
35.2;  35.1;  35.1;  34.9;  34.9;  34.9;  34.8;  34.8;  34.8;  34.8;  34.6;  34.8;  34.8;  34.8;  34.8;  
34.9;  34.9;  34.9;  34.9;  34.9;  35.1;  35.1;N;  35.1;  35.1;  35.1;  34.9;  34.9;  34.9;  34.8;  34.8;  
34.8;  34.6;  34.6;  34.6;  34.6;  34.5;  34.5;  34.5;  34.3;  34.3;  34.3;  34.2;  34.2;  34.2;  34.0;  
34.0;  34.0;  33.9;  33.9;  33.9;  33.9;  33.7;N;  33.7;  33.7;  33.7;  33.6;  33.6;  33.6;  33.6;  33.6;  
33.4;  33.4;  33.4;  33.3;  33.3;  33.3;  33.1;  33.1;  33.1;  33.1;  33.1;  33.0;  33.0;  33.0;  33.0;  
32.8;  32.8;  32.8;  32.8;  32.8;  32.8;  32.7;N;  32.7;  32.5;  32.4;  32.4;  32.3;  32.2;  32.0;  32.0;  
32.0;  32.0;  32.0;  31.9;  31.9;  31.8;  31.7;  31.7;  31.7;  31.7;  31.6;  31.6;Z;Z;Z;Z;Z;Z;Z;Z;Z;Z;  
23.5;  30.1;  31.9;  32.8;  33.3;  35.5;  35.2;  35.2;  35.1;  35.1;  34.9;  34.9;  34.9;  34.8;  34.8;  
34.8;  34.8;  34.6;  34.8;  34.8;  34.8;  34.8;  34.9;  34.9;  34.9;  34.9;  34.9;  35.1;  35.1;N;  35.1;  
35.1;  35.1;  34.9;  34.9;  34.9;  34.8;  34.8;  34.8;  34.6;  34.6;  34.6;  34.6;  34.5;  34.5;  34.5;  
34.3;  34.3;  34.3;  34.2;  34.2;  34.2;  34.0;  34.0;  34.0;  33.9;  33.9;  33.9;  33.9;  33.7;N;  33.7;  
33.7;  33.7;  33.6;  33.6;  33.6;  33.6;  33.6;  33.4;  33.4;  33.4;  33.3;  33.3;  33.3;  33.1;  33.1;  
33.1;  33.1;  33.1;  33.0;  33.0;  33.0;  33.0;  32.8;  32.8;  32.8;  32.8;  32.8;  32.8;  32.7;N;  32.7;  
32.5;  32.4;  32.4;  32.3;  32.2;  32.0;  32.0;  32.0;  32.0;  32.0;  31.9;  31.9;  31.8;  31.7;  31.7;  
31.7;  31.7;  31.6;  31.6;Z;Z;Z;Z;Z;Z;Z;Z;Z;Z;  23.5;  30.1;  31.9;  32.8;  33.3;  35.5;  35.2;  35.2;  
35.1;  35.1;  34.9;  34.9;  34.9;  34.8;  34.8;  34.8;  34.8;  34.6;  34.8;  34.8;  34.8;  34.8;  34.9;  
34.9;  34.9;  34.9;  34.9;  35.1;  35.1;N;  35.1;  35.1;  35.1;  34.9;  34.9;  34.9;  34.8;  34.8;  34.8;  
34.6;  34.6;  34.6;  34.6;  34.5;  34.5;  34.5;  34.3;  34.3;  34.3;  34.2;  34.2;  34.2;  34.0;  34.0;  
34.0;  33.9;  33.9;  33.9;  33.9;  33.7;N;  33.7;  33.7;  33.7;  33.6;  33.6;  33.6;  33.6;  33.6;  33.4;  
33.4;  33.4;  33.3;  33.3;  33.3;  33.1;  33.1;  33.1;  33.1;  33.1;  33.0;  33.0;  33.0;  33.0;  32.8;  
32.8;  32.8;  32.8;  32.8;  32.8;  32.7;N;  32.7;  32.5;  32.4;  32.4;  32.3;  32.2;  32.0;  32.0;  32.0;  
32.0;  32.0;  31.9;  31.9;  31.8;  31.7;  31.7;  31.7;  31.7;  31.6;  31.6;Z;Z;Z;Z;Z;Z;Z;Z;Z;Z;  23.5;  
30.1;  31.9;  32.8;  33.3;  35.5;  35.2;  35.2;  35.1;  35.1;  34.9;  34.9;  34.9;  34.8;  34.8;  34.8;  
34.8;  34.6;  34.8;  34.8;  34.8;  34.8;  34.9;  34.9;  34.9;  34.9;  34.9;  35.1;  35.1;N;  35.1;  35.1;  
35.1;  34.9;  34.9;  34.9;  34.8;  34.8;  34.8;  34.6;  34.6;  34.6;  34.6;  34.5;  34.5;  34.5;  34.3;  
34.3;  34.3;  34.2;  34.2;  34.2;  34.0;  34.0;  34.0;  33.9;  33.9;  33.9;  33.9;  33.7;N;  33.7;  33.7;  
33.7;  33.6;  33.6;  33.6;  33.6;  33.6;  33.4;  33.4;  33.4;  33.3;  33.3;  33.3;  33.1;  33.1;  33.1;  
33.1;  33.1;  33.0;  33.0;  33.0;  33.0;  32.8;  32.8;  32.8;  32.8;  32.8;  32.8;  32.7;N;  32.7;  32.5;  
32.4;  32.4;  32.3;  32.2;  32.0;  32.0;  32.0;  32.0;  32.0;  31.9;  31.9;  31.8;  31.7;  31.7;  31.7;  
31.7;  31.6;  31.6;Z;Z;Z;Z;Z;Z;Z;Z;Z;  24.4;  30.2;  31.9;  32.8;  33.3;  35.5;  35.2;  35.2;  35.1;  35.
1;  34.9;  34.9;  34.9;  34.8;  34.8;  34.8;  34.8;  34.6;  34.8;  34.8;  34.8;  34.8;  34.9;  34.9;  34.
9;  34.9;  34.9;  35.1;  35.1;N;  35.1;  35.1;  35.1;  34.9;  34.9;  34.9;  34.8;  34.8;  34.8;  34.6;  
34.6;  34.6;  34.6;  34.5;  34.5;  34.5;  34.3;  34.3;  34.3;  34.2;  34.2;  34.2;  34.0;  34.0;  34.0;  
33.9;  33.9;  33.9;  33.9;  33.7;N;  33.7;  33.7;  33.7;  33.6;  33.6;  33.6;  33.6;  33.6;  33.4;  33.4;  
33.4;  33.3;  33.3;  33.3;  33.1;  33.1;  33.1;  33.1;  33.1;  33.0;  33.0;  33.0;  33.0;  32.8;  32.8;  
32.8;  32.8;  32.8;  32.8;  32.7;N;32.7;  32.6;  32.6;  32.5;  32.2;  32.1;  31.9;  31.9;  31.8;  31.8;  
31.8;  31.6; 31.6;  31.6;  31.5;  31.5;  31.5;  31.3;  31.3;  31.3;Z;Z;Z;Z;Z;Z;Z;Z;Z;  24.4;  30.2;  31.9;  
32.8;  33.3;  35.5;  35.2;  35.2;  35.1;  35.1;  34.9;  34.9;  34.9;  34.8;  34.8;  34.8;  34.8;  34.6;  
34.8;  34.8;  34.8;  34.8;  34.9;  34.9;  34.9;  34.9;  34.9;  35.1;  35.1;N;  35.1;  35.1;  35.1;  34.9;  
34.9;  34.9;  34.8;  34.8;  34.8;  34.6;  34.6;  34.6;  34.6;  34.5;  34.5;  34.5;  34.3;  34.3;  34.3;  
34.2;  34.2;  34.2;  34.0;  34.0;  34.0;  33.9;  33.9;  33.9;  33.9;  33.7;N;  33.7;  33.7;  33.7;  33.6;  
33.6;  33.6;  33.6;  33.6;  33.4;  33.4;  33.4;  33.3;  33.3;  33.3;  33.1;  33.1;  33.1;  33.1;  33.1;  
33.0;  33.0;  33.0;  33.0;  32.8;  32.8;  32.8;  32.8;  32.8;  32.8;  32.7;N;32.7;  32.6;  32.6;  32.5;  
32.2;  32.1;  31.9;  31.9;  31.8;  31.8;  31.8;  31.6; 31.6;  31.6;  31.5;  31.5;  31.5;  31.3;  31.3;  
31.3;Z;Z;Z;Z;Z;Z;Z;Z;Z;Z;  23.5;  30.1;  31.9;  32.8;  33.3;  35.5;  35.2;  35.2;  35.1;  35.1;  34.9;  
34.9;  34.9;  34.8;  34.8;  34.8;  34.8;  34.6;  34.8;  34.8;  34.8;  34.8;  34.9;  34.9;  34.9;  34.9;  
34.9;  35.1;  35.1;N;  35.1;  35.1;  35.1;  34.9;  34.9;  34.9;  34.8;  34.8;  34.8;  34.6;  34.6;  34.6;  
34.6;  34.5;  34.5;  34.5;  34.3;  34.3;  34.3;  34.2;  34.2;  34.2;  34.0;  34.0;  34.0;  33.9;  33.9;  
33.9;  33.9;  33.7;N;  33.7;  33.7;  33.7;  33.6;  33.6;  33.6;  33.6;  33.6;  33.4;  33.4;  33.4;  33.3;  
33.3;  33.3;  33.1;  33.1;  33.1;  33.1;  33.1;  33.0;  33.0;  33.0;  33.0;  32.8;  32.8;  32.8;  32.8;  
32.8;  32.8;  32.7;N;  32.7;  32.5;  32.4;  32.4;  32.3;  32.2;  32.0;  32.0;  32.0;  32.0;  32.0;  31.9;  
31.9;  31.8;  31.7;  31.7;  31.7;  31.7;  31.6;  31.6;Z;Z;Z;Z;Z;Z;Z;Z;Z;Z;  23.5;  30.1;  31.9;  32.8;  
33.3;  35.5;  35.2;  35.2;  35.1;  35.1;  34.9;  34.9;  34.9;  34.8;  34.8;  34.8;  34.8;  34.6;  34.8;  
34.8;  34.8;  34.8;  34.9;  34.9;  34.9;  34.9;  34.9;  35.1;  35.1;N;  35.1;  35.1;  35.1;  34.9;  34.9;  
34.9;  34.8;  34.8;  34.8;  34.6;  34.6;  34.6;  34.6;  34.5;  34.5;  34.5;  34.3;  34.3;  34.3;  34.2;  
34.2;  34.2;  34.0;  34.0;  34.0;  33.9;  33.9;  33.9;  33.9;  33.7;N;  33.7;  33.7;  33.7;  33.6;  33.6;  
33.6;  33.6;  33.6;  33.4;  33.4;  33.4;  33.3;  33.3;  33.3;  33.1;  33.1;  33.1;  33.1;  33.1;  33.0;  
33.0;  33.0;  33.0;  32.8;  32.8;  32.8;  32.8;  32.8;  32.8;  32.7;N;  32.7;  32.5;  32.4;  32.4;  32.3;  
32.2;  32.0;  32.0;  32.0;  32.0;  32.0;  31.9;  31.9;  31.8;  31.7;  31.7;  31.7;  31.7;  31.6;  31.6;
Z;Z;Z;Z;Z;Z;Z;Z;Z;Z;  23.5;  30.1;  31.9;  32.8;  33.3;  35.5;  35.2;  35.2;  35.1;  35.1;  34.9;  34.9; 
34.9;  34.8;  34.8;  34.8;  34.8;  34.6;  34.8;  34.8;  34.8;  34.8;  34.9;  34.9;  34.9;  34.9;  34.9;  
35.1;  35.1;N;  35.1;  35.1;  35.1;  34.9;  34.9;  34.9;  34.8;  34.8;  34.8;  34.6;  34.6;  34.6;  34.6;  
34.5;  34.5;  34.5;  34.3;  34.3;  34.3;  34.2;  34.2;  34.2;  34.0;  34.0;  34.0;  33.9;  33.9;  33.9;  
33.9;  33.7;N;  33.7;  33.7;  33.7;  33.6;  33.6;  33.6;  33.6;  33.6;  33.4;  33.4;  33.4;  33.3;  33.3;  
33.3;  33.1;  33.1;  33.1;  33.1;  33.1;  33.0;  33.0;  33.0;  33.0;  32.8;  32.8;  32.8;  32.8;  32.8;  
32.8;  32.7;N;  32.7;  32.5;  32.4;  32.4;  32.3;  32.2;  32.0;  32.0;  32.0;  32.0;  32.0;  31.9;  31.9;  
31.8;  31.7;  31.7;  31.7;  31.7;  31.6;  31.6;Z;Z;Z;Z;Z;Z;Z;Z;Z;Z;  23.5;  30.1;  31.9;  32.8;  33.3;  
35.5;  35.2;  35.2;  35.1;  35.1;  34.9;  34.9;  34.9;  34.8;  34.8;  34.8;  34.8;  34.6;  34.8;  34.8;  
34.8;  34.8;  34.9;  34.9;  34.9;  34.9;  34.9;  35.1;  35.1;N;  35.1;  35.1;  35.1;  34.9;  34.9;  34.9;  
34.8;  34.8;  34.8;  34.6;  34.6;  34.6;  34.6;  34.5;  34.5;  34.5;  34.3;  34.3;  34.3;  34.2;  34.2;  
34.2;  34.0;  34.0;  34.0;  33.9;  33.9;  33.9;  33.9;  33.7;N;  33.7;  33.7;  33.7;  33.6;  33.6;  33.6;  
33.6;  33.6;  33.4;  33.4;  33.4;  33.3;  33.3;  33.3;  33.1;  33.1;  33.1;  33.1;  33.1;  33.0;  33.0;  
33.0;  33.0;  32.8;  32.8;  32.8;  32.8;  32.8;  32.8;  32.7;N;  32.7;  32.5;  32.4;  32.4;  32.3;  32.2;  
32.0;  32.0;  32.0;  32.0;  32.0;  31.9;  31.9;  31.8;  31.7;  31.7;  31.7;  31.7;  31.6;  31.6;Z;Z;Z;Z;Z;
Z;Z;Z;Z;Z;  23.4;  30.1;  31.9;  32.8;  33.3;  35.5;  35.2;  35.2;  35.1;  35.1;  34.9;  34.9;  34.9;  34.8;  
34.8;  34.8;  34.8;  34.6;  34.8;  34.8;  34.8;  34.8;  34.9;  34.9;  34.9;  34.9;  34.9;  35.1;  35.1;N;  
35.1;  35.1;  35.1;  34.9;  34.9;  34.9;  34.8;  34.8;  34.8;  34.6;  34.6;  34.6;  34.6;  34.5;  34.5;  
34.5;  34.3;  34.3;  34.3;  34.2;  34.2;  34.2;  34.0;  34.0;  34.0;  33.9;  33.9;  33.9;  33.9;  33.7;N;  
33.7;  33.7;  33.7;  33.6;  33.6;  33.6;  33.6;  33.6;  33.4;  33.4;  33.4;  33.3;  33.3;  33.3;  33.1;  
33.1;  33.1;  33.1;  33.1;  33.0;  33.0;  33.0;  33.0;  32.8;  32.8;  32.8;  32.8;  32.8;  32.8;  32.7;N;  
32.7;  32.5;  32.4;  32.4;  32.3;  32.2;  32.0;  32.0;  32.0;  32.0;  32.0;  31.9;  31.8;  31.8;  31.8;  
31.7;  31.7;  31.7;  31.7;  31.7;Z;Z;Z;Z;Z;Z;Z;Z;Z;Z;  23.5;  30.1;  31.9;  32.8;  33.3;  35.5;  35.2;  
35.2;  35.1;  35.1;  34.9;  34.9; 34.9;  34.8;  34.8;  34.8;  34.8;  34.6;  34.8;  34.8;  34.8;  34.8;  
34.9;  34.9;  34.9;  34.9;  34.9;  35.1;  35.1;N;  35.1;  35.1;  35.1;  34.9;  34.9;  34.9;  34.8;  34.8;  
34.8;  34.6;  34.6;  34.6;  34.6;  34.5;  34.5;  34.5;  34.3;  34.3;  34.3;  34.2;  34.2;  34.2;  34.0;  
34.0;  34.0;  33.9;  33.9;  33.9;  33.9;  33.7;N;  33.7;  33.7;  33.7;  33.6;  33.6;  33.6;  33.6;  33.6;  
33.4;  33.4;  33.4;  33.3;  33.3;  33.3;  33.1;  33.1;  33.1;  33.1;  33.1;  33.0;  33.0;  33.0;  33.0;  
32.8;  32.8;  32.8;  32.8;  32.8;  32.8;  32.7;N;  32.7;  32.5;  32.4;  32.4;  32.3;  32.2;  32.0;  32.0;  
32.0;  32.0;  32.0;  31.9;  31.9;  31.8;  31.7;  31.7;  31.7;  31.7;  31.6;  31.6;Z;Z;Z;Z;Z;Z;Z;Z;Z;Z;  
23.5;  30.1;  31.9;  32.8;  33.3;  35.5;  35.2;  35.2;  35.1;  35.1;  34.9;  34.9; 34.9;  34.8;  34.8;  
34.8;  34.8;  34.6;  34.8;  34.8;  34.8;  34.8;  34.9;  34.9;  34.9;  34.9;  34.9;  35.1;  35.1;N;  35.1;  
35.1;  35.1;  34.9;  34.9;  34.9;  34.8;  34.8;  34.8;  34.6;  34.6;  34.6;  34.6;  34.5;  34.5;  34.5;  
34.3;  34.3;  34.3;  34.2;  34.2;  34.2;  34.0;  34.0;  34.0;  33.9;  33.9;  33.9;  33.9;  33.7;N;  33.7;  
33.7;  33.7;  33.6;  33.6;  33.6;  33.6;  33.6;  33.4;  33.4;  33.4;  33.3;  33.3;  33.3;  33.1;  33.1;  
33.1;  33.1;  33.1;  33.0;  33.0;  33.0;  33.0;  32.8;  32.8;  32.8;  32.8;  32.8;  32.8;  32.7;N;  32.7;  
32.5;  32.4;  32.4;  32.3;  32.2;  32.0;  32.0;  32.0;  32.0;  32.0;  31.9;  31.9;  31.8;  31.7;  31.7;  
31.7;  31.7;  31.6;  31.6;Z;Z;Z;Z;Z;Z;Z;Z;Z;Z;  23.5;  30.1;  31.9;  32.8;  33.3;  35.5;  35.2;  35.2;  
35.1;  35.1;  34.9;  34.9; 34.9;  34.8;  34.8;  34.8;  34.8;  34.6;  34.8;  34.8;  34.8;  34.8;  34.9;  
34.9;  34.9;  34.9;  34.9;  35.1;  35.1;N;  35.1;  35.1;  35.1;  34.9;  34.9;  34.9;  34.8;  34.8;  34.8;  
34.6;  34.6;  34.6;  34.6;  34.5;  34.5;  34.5;  34.3;  34.3;  34.3;  34.2;  34.2;  34.2;  34.0;  34.0;  
34.0;  33.9;  33.9;  33.9;  33.9;  33.7;N;  33.7;  33.7;  33.7;  33.6;  33.6;  33.6;  33.6;  33.6;  33.4;  
33.4;  33.4;  33.3;  33.3;  33.3;  33.1;  33.1;  33.1;  33.1;  33.1;  33.0;  33.0;  33.0;  33.0;  32.8;  
32.8;  32.8;  32.8;  32.8;  32.8;  32.7;N;  32.7;  32.5;  32.4;  32.4;  32.3;  32.2;  32.0;  32.0;  32.0;  
32.0;  32.0;  31.9;  31.9;  31.8;  31.7;  31.7;  31.7;  31.7;  31.6;  31.6;Z;Z;Z;Z;Z;Z;Z;Z;Z;Z;  23.5;  
30.1;  31.9;  32.8;  33.3;  35.5;  35.2;  35.2;  35.1;  35.1;  34.9;  34.9; 34.9;  34.8;  34.8;  34.8;  
34.8;  34.6;  34.8;  34.8;  34.8;  34.8;  34.9;  34.9;  34.9;  34.9;  34.9;  35.1;  35.1;N;  35.1;  35.1;  
35.1;  34.9;  34.9;  34.9;  34.8;  34.8;  34.8;  34.6;  34.6;  34.6;  34.6;  34.5;  34.5;  34.5;  34.3;  
34.3;  34.3;  34.2;  34.2;  34.2;  34.0;  34.0;  34.0;  33.9;  33.9;  33.9;  33.9;  33.7;N;  33.7;  33.7;  
33.7;  33.6;  33.6;  33.6;  33.6;  33.6;  33.4;  33.4;  33.4;  33.3;  33.3;  33.3;  33.1;  33.1;  33.1;  
33.1;  33.1;  33.0;  33.0;  33.0;  33.0;  32.8;  32.8;  32.8;  32.8;  32.8;  32.8;  32.7;N;  32.7;  32.5;  
32.4;  32.4;  32.3;  32.2;  32.0;  32.0;  32.0;  32.0;  32.0;  31.9;  31.9;  31.8;  31.7;  31.7;  31.7;  
31.7;  31.6;  31.6;Z;Z;Z;Z;Z;Z;Z;Z;Z;  24.4;  30.2;  31.9;  32.8;  33.3;  35.5;  35.2;  35.2;  35.1;  35.
1;  34.9;  34.9;  34.9;  34.8;  34.8;  34.8;  34.8;  34.6;  34.8;  34.8;  34.8;  34.8;  34.9;  34.9;  34.
9;  34.9;  34.9;  35.1;  35.1;N;  35.1;  35.1;  35.1;  34.9;  34.9;  34.9;  34.8;  34.8;  34.8;  34.6;  
34.6;  34.6;  34.6;  34.5;  34.5;  34.5;  34.3;  34.3;  34.3;  34.2;  34.2;  34.2;  34.0;  34.0;  34.0;  
33.9;  33.9;  33.9;  33.9;  33.7;N;  33.7;  33.7;  33.7;  33.6;  33.6;  33.6;  33.6;  33.6;  33.4;  33.4;  
33.4;  33.3;  33.3;  33.3;  33.1;  33.1;  33.1;  33.1;  33.1;  33.0;  33.0;  33.0;  33.0;  32.8;  32.8;  
32.8;  32.8;  32.8;  32.8;  32.7;N;32.7;  32.6;  32.6;  32.5;  32.2;  32.1;  31.9;  31.9;  31.8;  31.8;  
31.8;  31.6; 31.6;  31.6;  31.5;  31.5;  31.5;  31.3;  31.3;  31.3;Z;Z;Z;Z;Z;Z;Z;Z;Z;  24.4;  30.2;  31.9;  
32.8;  33.3;  35.5;  35.2;  35.2;  35.1;  35.1;  34.9;  34.9;  34.9;  34.8;  34.8;  34.8;  34.8;  34.6;  
34.8;  34.8;  34.8;  34.8;  34.9;  34.9;  34.9;  34.9;  34.9;  35.1;  35.1;N;  35.1;  35.1;  35.1;  34.9;  
34.9;  34.9;  34.8;  34.8;  34.8;  34.6;  34.6;  34.6;  34.6;  34.5;  34.5;  34.5;  34.3;  34.3;  34.3;  
34.2;  34.2;  34.2;  34.0;  34.0;  34.0;  33.9;  33.9;  33.9;  33.9;  33.7;N;  33.7;  33.7;  33.7;  33.6;  
33.6;  33.6;  33.6;  33.6;  33.4;  33.4;  33.4;  33.3;  33.3;  33.3;  33.1;  33.1;  33.1;  33.1;  33.1;  
33.0;  33.0;  33.0;  33.0;  32.8;  32.8;  32.8;  32.8;  32.8;  32.8;  32.7;N;32.7;  32.6;  32.6;  32.5;  
32.2;  32.1;  31.9;  31.9;  31.8;  31.8;  31.8;  31.6; 31.6;  31.6;  31.5;  31.5;  31.5;  31.3;  31.3; 
31.3;Z;Z;Z;Z;Z;Z;Z;Z;Z;Z;  23.5;  30.1;  31.9;  32.8;  33.3;  35.5;  35.2;  35.2;  35.1;  35.1;  34.9;  
34.9; 34.9;  34.8;  34.8;  34.8;  34.8;  34.6;  34.8;  34.8;  34.8;  34.8;  34.9;  34.9;  34.9;  34.9;  
34.9;  35.1;  35.1;N;  35.1;  35.1;  35.1;  34.9;  34.9;  34.9;  34.8;  34.8;  34.8;  34.6;  34.6;  34.6;  
34.6;  34.5;  34.5;  34.5;  34.3;  34.3;  34.3;  34.2;  34.2;  34.2;  34.0;  34.0;  34.0;  33.9;  33.9;  
33.9;  33.9;  33.7;N;  33.7;  33.7;  33.7;  33.6;  33.6;  33.6;  33.6;  33.6;  33.4;  33.4;  33.4;  33.3;  
33.3;  33.3;  33.1;  33.1;  33.1;  33.1;  33.1;  33.0;  33.0;  33.0;  33.0;  32.8;  32.8;  32.8;  32.8;  
32.8;  32.8;  32.7;N;  32.7;  32.5;  32.4;  32.4;  32.3;  32.2;  32.0;  32.0;  32.0;  32.0;  32.0;  31.9;  
31.9;  31.8;  31.7;  31.7;  31.7;  31.7;  31.6;  31.6;Z;Z;Z;Z;Z;Z;Z;Z;Z;Z;  23.5;  30.1;  31.9;  32.8;  
33.3;  35.5;  35.2;  35.2;  35.1;  35.1;  34.9;  34.9; 34.9;  34.8;  34.8;  34.8;  34.8;  34.6;  34.8;  
34.8;  34.8;  34.8;  34.9;  34.9;  34.9;  34.9;  34.9;  35.1;  35.1;N;  35.1;  35.1;  35.1;  34.9;  34.9;  
34.9;  34.8;  34.8;  34.8;  34.6;  34.6;  34.6;  34.6;  34.5;  34.5;  34.5;  34.3;  34.3;  34.3;  34.2;  
34.2;  34.2;  34.0;  34.0;  34.0;  33.9;  33.9;  33.9;  33.9;  33.7;N;  33.7;  33.7;  33.7;  33.6;  33.6;  
33.6;  33.6;  33.6;  33.4;  33.4;  33.4;  33.3;  33.3;  33.3;  33.1;  33.1;  33.1;  33.1;  33.1;  33.0;  
33.0;  33.0;  33.0;  32.8;  32.8;  32.8;  32.8;  32.8;  32.8;  32.7;N;  32.7;  32.5;  32.4;  32.4;  32.3;  
32.2;  32.0;  32.0;  32.0;  32.0;  32.0;  31.9;  31.9;  31.8;  31.7;  31.7;  31.7;  31.7;  31.6;  31.6;
Z;Z;Z;Z;Z;Z;Z;Z;Z;Z;  23.5;  30.1;  31.9;  32.8;  33.3;  35.5;  35.2;  35.2;  35.1;  35.1;  34.9;  34.9; 
34.9;  34.8;  34.8;  34.8;  34.8;  34.6;  34.8;  34.8;  34.8;  34.8;  34.9;  34.9;  34.9;  34.9;  34.9;  
35.1;  35.1;N;  35.1;  35.1;  35.1;  34.9;  34.9;  34.9;  34.8;  34.8;  34.8;  34.6;  34.6;  34.6;  34.6;  
34.5;  34.5;  34.5;  34.3;  34.3;  34.3;  34.2;  34.2;  34.2;  34.0;  34.0;  34.0;  33.9;  33.9;  33.9;  
33.9;  33.7;N;  33.7;  33.7;  33.7;  33.6;  33.6;  33.6;  33.6;  33.6;  33.4;  33.4;  33.4;  33.3;  33.3;  
33.3;  33.1;  33.1;  33.1;  33.1;  33.1;  33.0;  33.0;  33.0;  33.0;  32.8;  32.8;  32.8;  32.8;  32.8;  
32.8;  32.7;N;  32.7;  32.5;  32.4;  32.4;  32.3;  32.2;  32.0;  32.0;  32.0;  32.0;  32.0;  31.9;  31.9;  
31.8;  31.7;  31.7;  31.7;  31.7;  31.6;  31.6;Z;Z;Z;Z;Z;Z;Z;Z;Z;Z;  23.5;  30.1;  31.9;  32.8;  33.3;  
35.5;  35.2;  35.2;  35.1;  35.1;  34.9;  34.9; 34.9;  34.8;  34.8;  34.8;  34.8;  34.6;  34.8;  34.8;  
34.8;  34.8;  34.9;  34.9;  34.9;  34.9;  34.9;  35.1;  35.1;N;  35.1;  35.1;  35.1;  34.9;  34.9;  34.9;  
34.8;  34.8;  34.8;  34.6;  34.6;  34.6;  34.6;  34.5;  34.5;  34.5;  34.3;  34.3;  34.3;  34.2;  34.2;  
34.2;  34.0;  34.0;  34.0;  33.9;  33.9;  33.9;  33.9;  33.7;N;  33.7;  33.7;  33.7;  33.6;  33.6;  33.6;  
33.6;  33.6;  33.4;  33.4;  33.4;  33.3;  33.3;  33.3;  33.1;  33.1;  33.1;  33.1;  33.1;  33.0;  33.0;  
33.0;  33.0;  32.8;  32.8;  32.8;  32.8;  32.8;  32.8;  32.7;N;  32.7;  32.5;  32.4;  32.4;  32.3;  32.2;  
32.0;  32.0;  32.0;  32.0;  32.0;  31.9;  31.9;  31.8;  31.7;  31.7;  31.7;  31.7;  31.6;  31.6;Z;Z;Z;Z;
Z;Z;Z;Z;Z;Z;  23.4;  30.1;  31.9;  32.8;  33.3;  35.5;  35.2;  35.2;  35.1;  35.1;  34.9;  34.9;  34.9;  
34.8;  34.8;  34.8;  34.8;  34.6;  34.8;  34.8;  34.8;  34.8;  34.9;  34.9;  34.9;  34.9;  34.9;  35.1;  
35.1;N;  35.1;  35.1;  35.1;  34.9;  34.9;  34.9;  34.8;  34.8;  34.8;  34.6;  34.6;  34.6;  34.6;  34.5;  
34.5;  34.5;  34.3;  34.3;  34.3;  34.2;  34.2;  34.2;  34.0;  34.0;  34.0;  33.9;  33.9;  33.9;  33.9;  
33.7;N;  33.7;  33.7;  33.7;  33.6;  33.6;  33.6;  33.6;  33.6;  33.4;  33.4;  33.4;  33.3;  33.3;  33.3;  
33.1;  33.1;  33.1;  33.1;  33.1;  33.0;  33.0;  33.0;  33.0;  32.8;  32.8;  32.8;  32.8;  32.8;  32.8;  
32.7;N;  32.7;  32.5;  32.4;  32.4;  32.3;  32.2;  32.0;  32.0;  32.0;  32.0;  32.0;  31.9;  31.8;  31.8;  
31.8;  31.7;  31.7;  31.7;  31.7;  31.7;Z;Z;Z;Z;Z;Z;Z;Z;Z;  24.4;  30.2;  31.9;  32.8;  33.3;  35.5;  35.
2;  35.2;  35.1;  35.1;  34.9;  34.9;  34.9;  34.8;  34.8;  34.8;  34.8;  34.6;  34.8;  34.8;  34.8;  34.
8;  34.9;  34.9;  34.9;  34.9;  34.9;  35.1;  35.1;N;  35.1;  35.1;  35.1;  34.9;  34.9;  34.9;  34.8;  
34.8;  34.8;  34.6;  34.6;  34.6;  34.6;  34.5;  34.5;  34.5;  34.3;  34.3;  34.3;  34.2;  34.2;  34.2;  
34.0;  34.0;  34.0;  33.9;  33.9;  33.9;  33.9;  33.7;N;  33.7;  33.7;  33.7;  33.6;  33.6;  33.6;  33.6;  
33.6;  33.4;  33.4;  33.4;  33.3;  33.3;  33.3;  33.1;  33.1;  33.1;  33.1;  33.1;  33.0;  33.0;  33.0;  
33.0;  32.8;  32.8;  32.8;  32.8;  32.8;  32.8;  32.7;N;32.7;  32.6;  32.6;  32.5;  32.2;  32.1;  31.9;  
31.9;  31.8;  31.8;  31.8;  31.6; 31.6;  31.6;  31.5;  31.5;  31.5;  31.3;  31.3; 31.3;Z;Z;Z;Z;Z;Z;Z;Z;Z;  
24.4;  30.2;  31.9;  32.8;  33.3;  35.5;  35.2;  35.2;  35.1;  35.1;  34.9;  34.9;  34.9;  34.8;  34.8;  
34.8;  34.8;  34.6;  34.8;  34.8;  34.8;  34.8;  34.9;  34.9;  34.9;  34.9;  34.9;  35.1;  35.1;N;  35.1;  
35.1;  35.1;  34.9;  34.9;  34.9;  34.8;  34.8;  34.8;  34.6;  34.6;  34.6;  34.6;  34.5;  34.5;  34.5;  
34.3;  34.3;  34.3;  34.2;  34.2;  34.2;  34.0;  34.0;  34.0;  33.9;  33.9;  33.9;  33.9;  33.7;N;  33.7;  
33.7;  33.7;  33.6;  33.6;  33.6;  33.6;  33.6;  33.4;  33.4;  33.4;  33.3;  33.3;  33.3;  33.1;  33.1;  
33.1;  33.1;  33.1;  33.0;  33.0;  33.0;  33.0;  32.8;  32.8;  32.8;  32.8;  32.8;  32.8;  32.7;N;32.7;  
32.6;  32.6;  32.5;  32.2;  32.1;  31.9;  31.9;  31.8;  31.8;  31.8;  31.6; 31.6;  31.6;  31.5;  31.5;  
31.5;  31.3;  31.3; 31.3;Z;Z;Z;Z;Z;Z;Z;Z;Z;  23.5;  30.1;  31.9;  32.8;  33.3;  35.5;  35.2;  35.2;  35.
1;  35.1;  34.9;  34.9; 34.9;  34.8;  34.8;  34.8;  34.8;  34.6;  34.8;  34.8;  34.8;  34.8;  34.9;  34.
9;  34.9;  34.9;  34.9;  35.1;  35.1;N;  35.1;  35.1;  35.1;  34.9;  34.9;  34.9;  34.8;  34.8;  34.8;  
34.6;  34.6;  34.6;  34.6;  34.5;  34.5;  34.5;  34.3;  34.3;  34.3;  34.2;  34.2;  34.2;  34.0;  34.0;  
34.0;  33.9;  33.9;  33.9;  33.9;  33.7;N;  33.7;  33.7;  33.7;  33.6;  33.6;  33.6;  33.6;  33.6;  33.4;  
33.4;  33.4;  33.3;  33.3;  33.3;  33.1;  33.1;  33.1;  33.1;  33.1;  33.0;  33.0;  33.0;  33.0;  32.8;  
32.8;  32.8;  32.8;  32.8;  32.8;  32.7;N;  32.7;  32.5;  32.4;  32.4;  32.3;  32.2;  32.0;  32.0;  32.0;  
32.0;  32.0;  31.9;  31.9;  31.8;  31.7;  31.7;  31.7;  31.7;  31.6;  31.6;Z;Z;Z;Z;Z;Z;Z;Z;Z;  23.5;  30.
1;  31.9;  32.8;  33.3;  35.5;  35.2;  35.2;  35.1;  35.1;  34.9;  34.9; 34.9;  34.8;  34.8;  34.8;  34.8;  
34.6;  34.8;  34.8;  34.8;  34.8;  34.9;  34.9;  34.9;  34.9;  34.9;  35.1;  35.1;N;  35.1;  35.1;  35.1;  
34.9;  34.9;  34.9;  34.8;  34.8;  34.8;  34.6;  34.6;  34.6;  34.6;  34.5;  34.5;  34.5;  34.3;  34.3;  
34.3;  34.2;  34.2;  34.2;  34.0;  34.0;  34.0;  33.9;  33.9;  33.9;  33.9;  33.7;N;  33.7;  33.7;  33.7;  
33.6;  33.6;  33.6;  33.6;  33.6;  33.4;  33.4;  33.4;  33.3;  33.3;  33.3;  33.1;  33.1;  33.1;  33.1;  
33.1;  33.0;  33.0;  33.0;  33.0;  32.8;  32.8;  32.8;  32.8;  32.8;  32.8;  32.7;N;  32.7;  32.5;  32.4;  
32.4;  32.3;  32.2;  32.0;  32.0;  32.0;  32.0;  32.0;  31.9;  31.9;  31.8;  31.7;  31.7;  31.7;  31.7;  
31.6;  31.6;Z;Z;Z;Z;Z;Z;Z;Z;Z;  23.5;  30.1;  31.9;  32.8;  33.3;  35.5;  35.2;  35.2;  35.1;  35.1;  34.
9;  34.9; 34.9;  34.8;  34.8;  34.8;  34.8;  34.6;  34.8;  34.8;  34.8;  34.8;  34.9;  34.9;  34.9;  34.9;  
34.9;  35.1;  35.1;N;  35.1;  35.1;  35.1;  34.9;  34.9;  34.9;  34.8;  34.8;  34.8;  34.6;  34.6;  34.6;  
34.6;  34.5;  34.5;  34.5;  34.3;  34.3;  34.3;  34.2;  34.2;  34.2;  34.0;  34.0;  34.0;  33.9;  33.9;  
33.9;  33.9;  33.7;N;  33.7;  33.7;  33.7;  33.6;  33.6;  33.6;  33.6;  33.6;  33.4;  33.4;  33.4;  33.3;  
33.3;  33.3;  33.1;  33.1;  33.1;  33.1;  33.1;  33.0;  33.0;  33.0;  33.0;  32.8;  32.8;  32.8;  32.8;  
32.8;  32.8;  32.7;N;  32.7;  32.5;  32.4;  32.4;  32.3;  32.2;  32.0;  32.0;  32.0;  32.0;  32.0;  31.9;  
31.9;  31.8;  31.7;  31.7;  31.7;  31.7;  31.6;  31.6;Z;Z;Z;Z;Z;Z;Z;Z;Z;  23.5;  30.1;  31.9;  32.8;  33.3;  
35.5;  35.2;  35.2;  35.1;  35.1;  34.9;  34.9; 34.9;  34.8;  34.8;  34.8;  34.8;  34.6;  34.8;  34.8;  34.8;  
34.8;  34.9;  34.9;  34.9;  34.9;  34.9;  35.1;  35.1;N;  35.1;  35.1;  35.1;  34.9;  34.9;  34.9;  34.8;  3
4.8;  34.8;  34.6;  34.6;  34.6;  34.6;  34.5;  34.5;  34.5;  34.3;  34.3;  34.3;  34.2;  34.2;  34.2;  34.0;  
34.0;  34.0;  33.9;  33.9;  33.9;  33.9;  33.7;N;  33.7;  33.7;  33.7;  33.6;  33.6;  33.6;  33.6;  33.6;  3
3.4;  33.4;  33.4;  33.3;  33.3;  33.3;  33.1;  33.1;  33.1;  33.1;  33.1;  33.0;  33.0;  33.0;  33.0;  32.8;  
32.8;  32.8;  32.8;  32.8;  32.8;  32.7;N;  32.7;  32.5;  32.4;  32.4;  32.3;  32.2;  32.0;  32.0;  32.0;  32.
0;  32.0;  31.9;  31.9;  31.8;  31.7;  31.7;  31.7;  31.7;  31.6;  31.6;Z;Z;Z;Z;Z;Z;Z;Z;Z;  23.4;  30.1;  31.9;  
32.8;  33.3;  35.5;  35.2;  35.2;  35.1;  35.1;  34.9;  34.9;  34.9;  34.8;  34.8;  34.8;  34.8;  34.6;  34.8;  
34.8;  34.8;  34.8;  34.9;  34.9;  34.9;  34.9;  34.9;  35.1;  35.1;N;  35.1;  35.1;  35.1;  34.9;  34.9;  34.9;  
34.8;  34.8;  34.8;  34.6;  34.6;  34.6;  34.6;  34.5;  34.5;  34.5;  34.3;  34.3;  34.3;  34.2;  34.2;  34.2;  
34.0;  34.0;  34.0;  33.9;  33.9;  33.9;  33.9;  33.7;N;  33.7;  33.7;  33.7;  33.6;  33.6;  33.6;  33.6;  33.6;  
33.4;  33.4;  33.4;  33.3;  33.3;  33.3;  33.1;  33.1;  33.1;  33.1;  33.1;  33.0;  33.0;  33.0;  33.0;  32.8;  
32.8;  32.8;  32.8;  32.8;  32.8;  32.7;N;  32.7;  32.5;  32.4;  32.4;  32.3;  32.2;  32.0;  32.0;  32.0;  32.
0;  32.0;  31.9;  31.8;  31.8;  31.8;  31.7;  31.7;  31.7;  31.7;  31.7;Z;Z;Z;Z;Z;Z;Z;Z;Z;Z;Z;Z;Z;Z;Z;Z;Z;Z;  
23.5;  30.1;  31.9;  32.8;  33.3;  35.5;  35.2;  35.2;  35.1;  35.1;  34.9;  34.9; 34.9;  34.8;  34.8;  34.8;  
34.8;  34.6;  34.8;  34.8;  34.8;  34.8;  34.9;  34.9;  34.9;  34.9;  34.9;  35.1;  35.1;N;  35.1;  35.1;  35.1;  
34.9;  34.9;  34.9;  34.8;  34.8;  34.8;  34.6;  34.6;  34.6;  34.6;  34.5;  34.5;  34.5;  34.3;  34.3;  34.3;  
34.2;  34.2;  34.2;  34.0;  34.0;  34.0;  33.9;  33.9;  33.9;  33.9;  33.7;N;  33.7;  33.7;  33.7;  33.6;  33.6;  
33.6;  33.6;  33.6;  33.4;  33.4;  33.4;  33.3;  33.3;  33.3;  33.1;  33.1;  33.1;  33.1;  33.1;  33.0;  33.0;  
33.0;  33.0;  32.8;  32.8;  32.8;  32.8;  32.8;  32.8;  32.7;N;  32.7;  32.5;  32.4;  32.4;  32.3;  32.2;  32.0;  
32.0;  32.0;  32.0;  32.0;  31.9;  31.9;  31.8;  31.7;  31.7;  31.7;  31.7;  31.6;  31.6;Z;Z;Z;Z;Z;Z;Z;Z;Z;  23.
5;  30.1;  31.9;  32.8;  33.3;  35.5;  35.2;  35.2;  35.1;  35.1;  34.9;  34.9; 34.9;  34.8;  34.8;  34.8;  34.8;  
34.6;  34.8;  34.8;  34.8;  34.8;  34.9;  34.9;  34.9;  34.9;  34.9;  35.1;  35.1;N;  35.1;  35.1;  35.1;  34.9;  
34.9;  34.9;  34.8;  34.8;  34.8;  34.6;  34.6;  34.6;  34.6;  34.5;  34.5;  34.5;  34.3;  34.3;  34.3;  34.2;  
34.2;  34.2;  34.0;  34.0;  34.0;  33.9;  33.9;  33.9;  33.9;  33.7;N;  33.7;  33.7;  33.7;  33.6;  33.6;  33.6;  
33.6;  33.6;  33.4;  33.4;  33.4;  33.3;  33.3;  33.3;  33.1;  33.1;  33.1;  33.1;  33.1;  33.0;  33.0;  33.0;  
33.0;  32.8;  32.8;  32.8;  32.8;  32.8;  32.8;  32.7;N;  32.7;  32.5;  32.4;  32.4;  32.3;  32.2;  32.0;  32.0;  
32.0;  32.0;  32.0;  31.9;  31.9;  31.8;  31.7;  31.7;  31.7;  31.7;  31.6;  31.6;Z;Z;Z;Z;Z;Z;Z;Z;Z;  23.5;  30.
1;  31.9;  32.8;  33.3;  35.5;  35.2;  35.2;  35.1;  35.1;  34.9;  34.9; 34.9;  34.8;  34.8;  34.8;  34.8;  34.6;  
34.8;  34.8;  34.8;  34.8;  34.9;  34.9;  34.9;  34.9;  34.9;  35.1;  35.1;N;  35.1;  35.1;  35.1;  34.9;  34.9;  
34.9;  34.8;  34.8;  34.8;  34.6;  34.6;  34.6;  34.6;  34.5;  34.5;  34.5;  34.3;  34.3;  34.3;  34.2;  34.2;  
34.2;  34.0;  34.0;  34.0;  33.9;  33.9;  33.9;  33.9;  33.7;N;  33.7;  33.7;  33.7;  33.6;  33.6;  33.6;  33.6;  
33.6;  33.4;  33.4;  33.4;  33.3;  33.3;  33.3;  33.1;  33.1;  33.1;  33.1;  33.1;  33.0;  33.0;  33.0;  33.0;  
32.8;  32.8;  32.8;  32.8;  32.8;  32.8;  32.7;N;  32.7;  32.5;  32.4;  32.4;  32.3;  32.2;  32.0;  32.0;  32.0;  
32.0;  32.0;  31.9;  31.9;  31.8;  31.7;  31.7;  31.7;  31.7;  31.6;  31.6;Z;Z;Z;Z;Z;Z;Z;Z;Z;  23.5;  30.1;  31.
9;  32.8;  33.3;  35.5;  35.2;  35.2;  35.1;  35.1;  34.9;  34.9; 34.9;  34.8;  34.8;  34.8;  34.8;  34.6;  34.8;  
34.8;  34.8;  34.8;  34.9;  34.9;  34.9;  34.9;  34.9;  35.1;  35.1;N;  35.1;  35.1;  35.1;  34.9;  34.9;  34.9;  
34.8;  34.8;  34.8;  34.6;  34.6;  34.6;  34.6;  34.5;  34.5;  34.5;  34.3;  34.3;  34.3;  34.2;  34.2;  34.2;  
34.0;  34.0;  34.0;  33.9;  33.9;  33.9;  33.9;  33.7;N;  33.7;  33.7;  33.7;  33.6;  33.6;  33.6;  33.6;  33.6;  
33.4;  33.4;  33.4;  33.3;  33.3;  33.3;  33.1;  33.1;  33.1;  33.1;  33.1;  33.0;  33.0;  33.0;  33.0;  32.8;  
32.8;  32.8;  32.8;  32.8;  32.8;  32.7;N;  32.7;  32.5;  32.4;  32.4;  32.3;  32.2;  32.0;  32.0;  32.0;  32.0;  
32.0;  31.9;  31.9;  31.8;  31.7;  31.7;  31.7;  31.7;  31.6;  31.6;Z;Z;Z;Z;Z;Z;Z;Z;Z;  24.4;  30.2;  31.9;  32.
8;  33.3;  35.5;  35.2;  35.2;  35.1;  35.1;  34.9;  34.9;  34.9;  34.8;  34.8;  34.8;  34.8;  34.6;  34.8;  34.
8;  34.8;  34.8;  34.9;  34.9;  34.9;  34.9;  34.9;  35.1;  35.1;N;  35.1;  35.1;  35.1;  34.9;  34.9;  34.9;  
34.8;  34.8;  34.8;  34.6;  34.6;  34.6;  34.6;  34.5;  34.5;  34.5;  34.3;  34.3;  34.3;  34.2;  34.2;  34.2;  
34.0;  34.0;  34.0;  33.9;  33.9;  33.9;  33.9;  33.7;N;  33.7;  33.7;  33.7;  33.6;  33.6;  33.6;  33.6;  33.6;  
33.4;  33.4;  33.4;  33.3;  33.3;  33.3;  33.1;  33.1;  33.1;  33.1;  33.1;  33.0;  33.0;  33.0;  33.0;  32.8;  
32.8;  32.8;  32.8;  32.8;  32.8;  32.7;N;32.7;  32.6;  32.6;  32.5;  32.2;  32.1;  31.9;  31.9;  31.8;  31.8;  
31.8;  31.6; 31.6;  31.6;  31.5;  31.5;  31.5;  31.3;  31.3; 31.3;Z;Z;Z;Z;Z;Z;Z;Z;Z;  24.4;  30.2;  31.9;  32.8;  
33.3;  35.5;  35.2;  35.2;  35.1;  35.1;  34.9;  34.9;  34.9;  34.8;  34.8;  34.8;  34.8;  34.6;  34.8;  34.8;  
34.8;  34.8;  34.9;  34.9;  34.9;  34.9;  34.9;  35.1;  35.1;N;  35.1;  35.1;  35.1;  34.9;  34.9;  34.9;  34.8;  
34.8;  34.8;  34.6;  34.6;  34.6;  34.6;  34.5;  34.5;  34.5;  34.3;  34.3;  34.3;  34.2;  34.2;  34.2;  34.0;  
34.0;  34.0;  33.9;  33.9;  33.9;  33.9;  33.7;N;  33.7;  33.7;  33.7;  33.6;  33.6;  33.6;  33.6;  33.6;  33.4;  
33.4;  33.4;  33.3;  33.3;  33.3;  33.1;  33.1;  33.1;  33.1;  33.1;  33.0;  33.0;  33.0;  33.0;  32.8;  32.8;  
32.8;  32.8;  32.8;  32.8;  32.7;N;32.7;  32.6;  32.6;  32.5;  32.2;  32.1;  31.9;  31.9;  31.8;  31.8;  31.8;  
31.6; 31.6;  31.6;  31.5;  31.5;  31.5;  31.3;  31.3; 31.3;23.5;  30.1;  31.9;  32.8;  33.3;  35.5;  35.2;  35.2;  
35.1;  35.1;  34.9;  34.9; 34.9;  34.8;  34.8;  34.8;  34.8;  34.6;  34.8;  34.8;  34.8;  34.8;  34.9;  34.9;  3
4.9;  34.9;  34.9;  35.1;  35.1;N;  35.1;  35.1;  35.1;  34.9;  34.9;  34.9;  34.8;  34.8;  34.8;  34.6;  34.6;  
34.6;  34.6;  34.5;  34.5;  34.5;  34.3;  34.3;  34.3;  34.2;  34.2;  34.2;  34.0;  34.0;  34.0;  33.9;  33.9;  
33.9;  33.9;  33.7;N;  33.7;  33.7;  33.7;  33.6;  33.6;  33.6;  33.6;  33.6;  33.4;  33.4;  33.4;  33.3;  33.3;  
33.3;  33.1;  33.1;  33.1;  33.1;  33.1;  33.0;  33.0;  33.0;  33.0;  32.8;  32.8;  32.8;  32.8;  32.8;  32.8;  
32.7;N;  32.7;  32.5;  32.4;  32.4;  32.3;  32.2;  32.0;  32.0;  32.0;  32.0;  32.0;  31.9;  31.9;  31.8;  31.7;  
31.7;  31.7;  31.7;  31.6;  31.6;
