# Supplementary material for: Removal of Hg0 from simulated flue gas over silver-loaded rice husk gasification char
Source: R Soc Open Sci. 2018 Sep 12;5(9):180248. doi: 10.1098/rsos.180248 (PMC6170578; doi:10.1098/rsos.180248)
Supplement: Electronic supplementary material [file rsos180248supp2.zip › Original data/Effect of adsorption temperature on the Hg0 adsorption capacity of SRHGC-200.txt]

Z;Z;Z;Z;Z;Z;Z;Z;Z;Z;  28.3;  33.9;  35.7;  36.6;  37.1;  38.6;  38.2;  38.1;  38.1;  38.3;  38.2;  
38.6;  38.6;  38.4;  38.4;  38.3;  38.3;  38.3;  38.3;  38.3;  38.3;  38.3;  38.4;  38.4;  38.4;  
38.4;  38.6;  38.6;  38.4;N;  38.4;  38.4;  38.4;  38.4;  38.4;  38.4;  38.4;  38.3;  38.3;  38.1;  
38.1;  38.0;  38.0;  38.0;  37.8;  37.8;  37.8;  37.7;  37.7;  37.5;  37.5;  37.4;  37.4;  37.2;  
37.2;  37.1;  37.1;  37.1;  36.9;  36.9;N;  36.9;  36.9;  36.8;  36.8;  36.8;  36.6;  36.6;  36.6;  
36.6;  36.5;  36.5;  36.5;  36.3;  36.3;  36.3;  36.3;  36.2;  36.2;  36.2;  36.2;  36.0;  36.0;  
36.0;  35.9;  35.9;  35.9;  35.9;  35.7;  35.7;  35.7;N;  35.7;  35.6;  35.6;  35.6;  35.6;  35.4;  
35.4;  35.4;  35.4;  35.4;  35.4;  35.3;  35.3;  35.3;  35.1;  35.1;  35.1;  35.1;  35.1;  35.1;
Z;Z;Z;Z;Z;Z;Z;Z;Z;  16.8;  20.3;  21.4;  21.7;  22.0;  23.3;  23.0;  23.0;  23.0;  23.0;  23.0;  23.
0;  23.0;  23.0;  23.0;  23.0;  22.9;  22.9;  22.9;  23.0;  23.0;  23.0;  23.0;  23.2;  23.2;  23.2;  
23.2;  23.2;  23.3;N;  23.3;  23.3;  23.3;  23.3;  23.3;  23.2;  23.2;  23.2;  23.2;  23.2;  23.2;  
23.0;  23.0;  23.0;  23.0;  23.0;  23.0;  23.0;  22.9;  22.9;  22.9;  22.9;  22.9;  22.9;  22.9;  2
2.7;  22.7;  22.7;  22.7;  22.7;N;  22.7;  22.7;  22.7;  22.6;  22.6;  22.6;  22.6;  22.6;  22.6;  
22.6;  22.6;  22.6;  22.4;  22.4;  22.4;  22.4;  22.4;  22.4;  22.4;  22.4;  22.4;  22.3;  22.3;  2
2.3;  22.3;  22.3;  22.3;  22.3;  22.3;  22.3;N;  22.3;  22.3;  22.3;  22.3;  22.3;  22.1;  22.1;  
22.1;  22.1;  22.1;  22.1;  22.1;  22.1;  22.1;  22.1;  22.1;  22.1;  22.1;  22.1;  22.1;Z;Z;Z;Z;Z;
Z;Z;Z;Z;  17.5;  21.5;  22.4;  23.0;  23.3;  24.7;  24.4;  24.4;  24.4;  24.4;  24.4;  24.4;  24.4;  
24.4;  24.2;  24.2;  24.2;  24.2;  24.2;  24.2;  24.2; 24.2;  24.4;  24.4;  24.4;  24.4;  24.5;  
24.5;  24.5;N;  24.5;  24.5;  24.5;  24.5;  24.5;  24.5;  24.5;  24.5;  24.5;  24.5;  24.5;  24.5;  
24.5;  24.4;  24.4;  24.4;  24.4;  24.2;  24.2;  24.2;  24.2;  24.1;  24.1;  24.1;  24.1;  24.1;  
24.1;  23.9;  23.9;  23.9;N;  23.9;  23.9;  23.8;  23.8;  23.8;  23.8;  23.8;  23.8;  23.8;  23.8;  
23.8;  23.8;  23.8;  23.6;  23.6;  23.6;  23.6;  23.6;  23.6;  23.6;  23.6;  23.6;  23.5;  23.5;  
23.5;  23.5;  23.5;  23.3;  23.3;  23.3;N;  23.3;  23.3;  23.3;  23.3;  23.3;  23.3;  23.2;  23.2;  
23.2;  23.2;  23.2;  23.2;  23.2;  23.2;  23.2;  23.2;  23.2;  23.2;  23.2;  23.2;Z;Z;Z;Z;Z;Z;Z;Z;
Z;Z;   21.4;  26.0;  27.4;  28.0;  28.3;  29.9;  29.6;  29.6;  29.5;  29.5;  29.3;  29.3;  29.3;  2
9.3;  29.2;  29.2;  29.2;  29.2;  29.2;  29.2;  29.2;  29.2;  29.3;  29.3;  29.3;  29.5;  29.5;  29
.5;  29.5;N;  29.5;  29.5;  29.5;  29.5;  29.5;  29.5;  29.5;  29.5;  29.3;  29.3;  29.3;  29.3;  2
9.2;  29.2;  29.2;  29.0;  29.0;  29.0;  29.0;  28.9;  28.9;  28.9;  28.7;  28.7;  28.7;  28.7;  28.
7;  28.6;  28.6;  28.6;N;  28.6;  28.6;  28.6;  28.6;  28.4;  28.4;  28.4;  28.4;  28.4;  28.3;  28.
3;  28.3;  28.3;  28.1;  28.1;  28.1;  28.1;  28.1;  28.1;  28.1;  28.0;  28.0;  28.0;  28.0;  27.8;  
27.8;  27.8;  27.8;  27.8;  27.8;N;  27.8;  27.8;  27.8;  27.8;  27.8;  27.8;  27.8;  27.8;  27.8;  
27.8;  27.8;  27.8;  27.8;  27.8;  27.8;  27.8;  27.8;  27.8;  27.8;  27.8;Z;Z;Z;Z;Z;Z;Z;Z;Z;Z;   19
.7;  24.1;  25.3;  25.7;  26.0;  27.5;  27.4;  27.4;  27.2;  27.2;  27.2;  27.2;  27.2;  27.2;  27.1;  
27.1;  27.1;  27.1;  27.1;  27.1;  27.2;  27.2;  27.2;  27.2;  27.4;  27.4;  27.4;  27.4;  27.4;N;  
27.4;  27.4;  27.4;  27.4;  27.4;  27.4;  27.4;  27.4;  27.2;  27.2;  27.2;  27.2;  27.2;  27.1;  27.
1;  27.1;  27.1;  26.9;  26.9;  26.9;  26.9;  26.9;  26.9;  26.8;  26.8;  26.8;  26.8;  26.8;  26.6;  
26.6;N;  26.6;  26.6;  26.6;  26.6;  26.6;  26.5;  26.5;  26.5;  26.5;  26.5;  26.3;  26.3;  26.3;  
26.3;  26.3;  26.2;  26.2;  26.2;  26.2;  26.2;  26.2;  26.2;  26.2;  26.2;  26.0;  26.0;  26.0;  26
.0;  26.0;  26.0;N;  26.0;  26.0;  26.0;  26.0;  26.0;  25.9;  25.9;  25.9;  25.9;  25.9;  25.9;  25.
9;  25.9;  25.8;  25.8;  25.7;  25.5;  25.3;  25.1;  25.1;Z;Z;Z;Z;Z;Z;Z;Z;Z;Z;  23.8;  27.9;  29.2;  
29.7;  30.2;  31.9;  31.7;  31.9;  31.9;  31.9;  31.9;  32.0;  32.0;  32.0;  31.9;  31.9;  31.9;  31.
9;  31.9;  31.9;  31.9;  32.0;  32.0;  32.0;  32.0;  32.0;  32.2;  32.2;  32.2;N;  32.2;  32.2;  32.
2;  32.2;  32.2;  32.0;  32.0;  32.0;  32.0;  32.0;  32.0;  31.9;  31.9;  31.9;  31.9;  31.9;  31.7;  
31.7;  31.7;  31.7;  31.6;  31.6;  31.6;  31.6;  31.4;  31.4;  31.4;  31.4;  31.3;  31.3;N;  31.3;  
31.3;  31.3;  31.2;  31.2;  31.2;  31.2;  31.2;  31.0;  31.0;  31.0;  31.0;  31.0;  31.0;  31.0;  30
.9;  30.9;  30.9;  30.9;  30.9;  30.9;  30.9;  30.7;  30.7;  30.7;  30.7;  30.6;  30.6;  30.6;  30.6
;N;  30.6;  30.6;  30.6;  30.6;  30.6;  30.6;  30.5;  30.5;  30.5;  30.5;  30.5;  30.5;  30.5;  30.5;  
30.5;  30.5;  30.5;  30.5;  30.5;  30.5;Z;Z;Z;Z;Z;Z;Z;Z;Z;   24.4;  30.2;  31.9;  32.8;  33.3;  35.5;  
35.2;  35.2;  35.1;  35.1;  34.9;  34.9;  34.9;  34.8;  34.8;  34.8;  34.8;  34.6;  34.8;  34.8;  34.
8;  34.8;  34.9;  34.9;  34.9;  34.9;  34.9;  35.1;  35.1;N;  35.1;  35.1;  35.1;  34.9;  34.9;  34.
9;  34.8;  34.8;  34.8;  34.6;  34.6;  34.6;  34.6;  34.5;  34.5;  34.5;  34.3;  34.3;  34.3;  34.2;  
34.2;  34.2;  34.2;  34.2;  34.2;  34.1;  34.1;  34.1;  34.1;  34.1;N;  34.1;  34.0;  34.0;  34.0;  
33.9;  33.9;  33.9;  33.9;  33.9;  33.9;  33.9;  33.9;  33.8;  33.8;  33.8;  33.8;  33.8;  33.8;  33.
8;  33.8;  33.8;  33.8;  33.8;  33.8;  33.8;  33.8;  33.8;  33.8;  33.8;  33.7;N;  33.7;  33.7;  33.7;  
33.7;  33.7;  33.7;  33.7;  33.7;  33.7;  33.6;  33.6;  33.6;  33.6;  33.6;  33.6;  33.6;  33.6;  33.6;  
33.6;  33.6;Z;Z;Z;Z;Z;Z;Z;Z;Z;Z;   23.5;  28.3;  29.9;  30.9;  31.6;  33.7;  33.9;  34.2;  34.3;  34.3;  
34.4;  34.4;  34.4;  34.4;  34.4;  34.4;  34.4;  34.4;  34.4;  34.4;  34.4;  34.4;  34.4;  34.4;  34.4;  
34.4;  34.4;  34.4;  34.6;N;  34.6;  34.6;  34.6;  34.6;  34.4;  34.4;  34.4;  34.4;  34.4;  34.4;  34.
4;  34.4;  34.4;  34.4;  34.4;  34.4;  34.4;  34.4;  34.4;  34.4;  34.4;  34.3;  34.3;  34.3;  34.3;  
34.3;  34.2;  34.2;  34.2;  34.2;N;  34.2;  34.2;  34.2;  34.0;  34.0;  34.0;  34.0;  34.0;  34.0;  34.
0;  34.0;  33.9;  33.9;  33.9;  33.9;  33.9;  33.9;  33.9;  33.9;  33.9;  33.9;  33.9;  33.9;  33.9;  
33.9;  33.9;  33.9;  33.9;  33.9;  33.9;N;  33.9;  33.9;  33.9;  33.9;  33.9;  33.9;  33.9;  33.9;  33.
9;  33.9;  33.9;  33.9;  33.9;  33.9;  33.9;  33.9;  33.9;  33.9;  33.9;  33.9;Z;Z;Z;Z;Z;Z;Z;Z;Z;Z;
25.6;  31.5;  33.0;  34.0;  34.6;  36.9;  36.7;  36.9;  37.0;  37.0;  37.0;  37.0;  37.0;  37.0;  37.0;  
37.0;  37.0;  36.9;  37.0;  37.0;  37.0;  37.0;  37.0;  37.0;  37.0;  37.0;  37.2;  37.2;  37.2;N;  37.
2;  37.2;  37.2;  37.0;  37.0;  37.0;  37.0;  37.0;  37.0;  36.9;  36.9;  36.9;  36.9;  36.7;  36.7;  
36.7;  36.6;  36.6;  36.6;  36.5;  36.5;  36.5;  36.3;  36.3;  36.3;  36.3;  36.2;  36.2;  36.2;  36.2;
N;  36.0;  36.0;  36.0;  35.9;  35.9;  35.9;  35.7;  35.7;  35.7;  35.6;  35.6;  35.6;  35.5;  35.5;  
35.5;  35.5;  35.3;  35.3;  35.3;  35.3;  35.3;  35.2;  35.2;  35.2;  35.2;  35.2;  35.2;  35.2;  35.2;  
35.0;N;  35.0;  35.0;  35.0;  35.0;  35.0;  34.9;  34.9;  34.9;  34.9;  34.9;  34.9;  34.9;  34.7;  34.7;  
34.7;  34.7;  34.7;  34.7;  34.7;  34.7;Z;Z;Z;Z;Z;Z;Z;Z;Z;Z;  23.7;  27.3;  29.9;  30.9;  31.6;  33.7;  
33.9;  34.2;  34.3;  34.3;  34.4;  34.4;  34.4;  34.4;  34.4;  34.4;  34.4;  34.4;  34.4;  34.4;  34.4;  
34.4;  34.4;  34.4;  34.4;  34.4;  34.4;  34.4;  34.6;N;  34.6;  34.6;  34.6;  34.6;  34.4;  34.4;  34.
4;  34.4;  34.4;  34.4;  34.4;  34.4;  34.4;  34.4;  34.4;  34.4;  34.4;  34.4;  34.4;  34.4;  34.4;  
34.3;  34.3;  34.3;  34.3;  34.3;  34.2;  34.2;  34.2;  34.2;N;  34.2;  34.2;  34.2;  34.0;  34.0;  34.
0;  34.0;  34.0;  34.0;  34.0;  34.0;  33.9;  33.9;  33.9;  33.9;  33.9;  33.9;  33.9;  33.9;  33.9;  
33.9;  33.9;  33.7;  33.7;  33.7;  33.7;  33.7;  33.7;  33.7;  33.7;N;  33.7;  33.7;  33.7;  33.6;  33.
6;  33.6;  33.6;  33.6;  33.6;  33.6;  33.6;  33.6;  33.6;  33.5;  33.5;  33.4;  33.3;  33.2;  33.2;  
33.2;Z;Z;Z;Z;Z;Z;Z;Z;Z;Z;   2.7;   3.7;   4.0;   4.1;   4.3;   4.6;   4.6;   4.4;   4.4;   4.4;   4.4;   
4.6;   4.6;   4.6;   4.6;   4.6;   4.6;   4.6;   4.6;   4.6;   4.6;   4.6;   4.6;   4.6;   4.6;   4.6;   
4.6;   4.6;   4.6;   4.6;N;   4.4;   4.4;   4.4;   4.4;   4.4;   4.3;   4.3;   4.3;   4.3;   4.3;   4.3;   
4.3;   4.3;   4.3;   4.3;   4.3;   4.3;   4.3;   4.3;   4.3;   4.3;   4.3;   4.3;   4.3;   4.3;   4.3;   
4.4;   4.4;   4.4;N;   4.4;   4.4;   4.4;   4.4;   4.4;   4.4;   4.4;   4.3;   4.3;   4.3;   4.4;   4.4;   
4.4;   4.4;   4.4;   4.4;   4.4;   4.4;   4.4;   4.4;   4.4;   4.4;   4.4;   4.4;   4.4;   4.4;   4.4;   
4.4;   4.4;   4.4;N;   4.4;   4.6;   4.6;   4.6;   4.6;   4.6;   4.6;   4.6;   4.6;   4.6;   4.6;   4.6;   
4.6;   4.6;   4.6;   4.6;   4.6;   4.6;   4.6;   4.6;Z;Z;Z;Z;Z;Z;Z;Z;Z;  0.3;  0.5;  0.5;  0.6;  0.7;  
0.8;  0.8;  0.8;  0.9;  0.9;  0.9;  1.0;  1.0;  1.1;  1.2;  1.3;  1.3;  1.4;  1.5;  1.5; 1.6;  1.6;  1.6;  
1.6;  1.6;  1.7;  1.7;  1.7;  1.7;N;  1.4;  1.3;  1.3;  1.2;  1.1;  1.0;  1.0;  1.0;  0.9;  0.9;  0.8;  
0.8;  0.7;  0.7;  0.6;  0.6;  0.6;  0.6; 0.5;  0.5;  0.4;  0.4;  0.3;  0.3;  0.3;  0.2;  0.2;  0.2;N;  0.
2;  0.1;  0.1;  0.1;  0.1;  0.1;  0.1;  0.1;  0.1;  0.1;  0.1; 0.1;  0.1;  0.1;  0.1;  0.1;  0.1;  0.1; 
0.1;  0.1;  0.1;  0.1;  0.1;  0.1;  0.1;  0.1;  0.1;  0.1;N;  0.1;  0.1;  0.1;  0.1;  0.1;  0.1;  0.1;  
0;  0;  0;  0;  0;  0;  0;  0;  0;  0;  0; 0;  0;Z;Z;Z;Z;Z;Z;Z;Z;Z;  0;  0;  0;  0;  0;  0;  0;  0;  0;  
0;  0;  0;  0;  0;  0;  0;  0;  0;  0;  0; 0;  0;  0;  0;  0;  0;  0;  0;  0;N;  0;  0;  0;  0;  0;  0;  
0;  0;  0;  0;  0;  0;  0;  0;  0;  0;  0;  0; 0;  0;  0;  0;  0;  0.1;  0;  0;  0;  0;N;  0;  0;  0.1;  
0;  0;  0;  0;  0.1;  0;  0;  0; 0;  0;  0;  0;  0;  0;  0; 0;  0;  0;  0;  0;  0.1;  0;  0;  0;  0;N;  
0;  0;  0;  0;  0;  0;  0;  0;  0;  0;  0;  0;  0;  0;  0;  0;  0;  0; 0;  0;Z;Z;Z;Z;Z;Z;Z;Z;Z;  0;  0;  
0;  0;  0;  0;  0;  0;  0;  0;  0;  0;  0;  0;  0;  0;  0;  0;  0;  0; 0;  0;  0;  0;  0;  0;  0;  0;  
0;N;  0;  0;  0;  0;  0;  0;  0;  0;  0;  0;  0;  0;  0;  0.1;  0;  0;  0;  0; 0;  0;  0;  0;  0;  0.1;  
0;  0;  0;  0;N;  0;  0;  0;  0;  0;  0;  0;  0.1;  0;  0;  0; 0;  0;  0;  0;  0;  0;  0; 0;  0;  0;  0;  
0;  0.1;  0;  0;  0;  0;N;  0;  0;  0;  0;  0;  0;  0;  0;  0;  0;  0;  0;  0;  0;  0;  0;  0;  0; 0;  
0;Z;Z;Z;Z;Z;Z;Z;Z;Z;  0;  0;  0;  0;  0;  0;  0;  0;  0;  0;  0;  0;  0;  0;  0;  0;  0;  0;  0;  0; 0;  
0;  0;  0;  0;  0;  0;  0;  0;N;  0;  0;  0;  0;  0;  0;  0;  0;  0;  0;  0;  0;  0;  0;  0;  0;  0;  0; 
0;  0;  0;  0;  0;  0.1;  0;  0;  0;  0;N;  0;  0;  0;  0;  0;  0;  0;  0.1;  0;  0;  0; 0;  0;  0;  0;  
0;  0;  0; 0;  0;  0;  0;  0;  0.1;  0;  0;  0;  0;N;  0;  0;  0;  0;  0;  0;  0;  0;  0;  0;  0;  0;  0;  
0;  0;  0;  0;  0; 0;  0;Z;Z;Z;Z;Z;Z;Z;Z;Z;  0;  0.1;  0;  0;  0;  0;  0;  0;  0;  0;  0;  0;  0;  0;  0;  
0;  0;  0;  0;  0; 0;  0;  0;  0;  0;  0;  0;  0;  0;N;  0;  0;  0;  0;  0;  0;  0;  0;  0;  0;  0;  0;  
0;  0;  0;  0;  0;  0; 0;  0;  0;  0;  0;  0.1;  0;  0;  0;  0;N;  0;  0;  0;  0;  0;  0;  0;  0.1;  0;  
0;  0; 0;  0;  0;  0;  0;  0;  0; 0;  0;  0;  0;  0;  0.1;  0;  0;  0;  0;N;  0;  0;  0;  0;  0;  0;  0;  
0;  0;  0;  0;  0;  0;  0;  0;  0;  0;  0; 0;  0;Z;Z;Z;Z;Z;Z;Z;Z;Z;  0;  0;  0;  0;  0;  0;  0;  0;  0;  
0;  0;  0;  0;  0;  0;  0;  0;  0;  0;  0; 0;  0;  0;  0;  0;  0;  0;  0;  0;N;  0;  0;  0;  0;  0;  0;  
0;  0;  0;  0;  0;  0;  0;  0;  0;  0;  0;  0; 0;  0;  0;  0;  0;  0.1;  0;  0;  0;  0;N;  0;  0.1;  0;  
0;  0;  0;  0;  0.1;  0;  0;  0; 0;  0;  0;  0;  0;  0;  0; 0;  0;  0;  0;  0;  0.1;  0;  0;  0;  0;N;  
0;  0;  0;  0;  0;  0;  0;  0;  0;  0;  0;  0;  0;  0;  0;  0;  0;  0.1; 0;  0;Z;Z;Z;Z;Z;Z;Z;Z;Z;  0;  0;  
0;  0;  0;  0;  0;  0;  0;  0;  0;  0;  0;  0;  0;  0;  0;  0;  0;  0; 0;  0;  0;  0;  0;  0;  0.1;  0;  
0;N;  0;  0;  0;  0;  0;  0;  0;  0;  0;  0;  0;  0;  0;  0;  0;  0;  0;  0; 0;  0;  0;  0.1;  0;  0.1;  
0;  0;  0;  0;N;  0;  0;  0;  0;  0;  0;  0;  0.1;  0;  0;  0; 0;  0;  0;  0;  0;  0;  0; 0;  0;  0;  0;  
0;  0.1;  0;  0;  0;  0;N;  0;  0;  0;  0;  0;  0;  0;  0;  0;  0;  0;  0;  0;  0;  0;  0;  0;  0; 0;  0;
Z;Z;Z;Z;Z;Z;Z;Z;Z;  0;  0;  0;  0;  0;  0;  0;  0;  0;  0;  0;  0;  0;  0;  0;  0;  0;  0;  0;  0; 0;  0;  
0;  0;  0;  0;  0;  0;  0;N;  0;  0;  0;  0;  0;  0;  0;  0;  0;  0;  0;  0;  0;  0;  0;  0;  0;  0; 0.1;  
0;  0;  0;  0;  0.1;  0;  0;  0;  0;N;  0;  0;  0;  0;  0;  0;  0;  0.1;  0;  0;  0; 0;  0;  0;  0.1;  0;  
0;  0; 0;  0;  0;  0;  0;  0.1;  0;  0;  0;  0;N;  0;  0;  0;  0;  0;  0;  0;  0;  0;  0;  0;  0;  0;  0;  
0;  0;  0;  0; 0;  0;Z;Z;Z;Z;Z;Z;Z;Z;Z;  0;  0;  0;  0;  0;  0;  0;  0;  0;  0;  0;  0;  0;  0;  0;  0.1;  
0;  0;  0;  0; 0;  0;  0;  0;  0;  0;  0;  0;  0;N;  0;  0;  0;  0;  0;  0;  0;  0;  0;  0;  0;  0.1;  0;  
0;  0;  0;  0;  0; 0;  0;  0;  0;  0;  0.1;  0;  0;  0;  0;N;  0;  0;  0.1;  0;  0;  0;  0;  0.1;  0;  0;  
0; 0;  0;  0;  0;  0;  0;  0; 0;  0;  0;  0;  0;  0.1;  0;  0;  0;  0;N;  0;  0;  0;  0;  0;  0;  0;  0;  
0;  0;  0;  0;  0;  0;  0;  0;  0;  0; 0;  0;Z;Z;Z;Z;Z;Z;Z;Z;Z;  0;  0;  0;  0;  0.1;  0;  0;  0;  0.1;  
0;  0;  0;  0;  0;  0;  0;  0;  0;  0;  0; 0;  0;  0;  0;  0;  0;  0;  0;  0;N;  0;  0;  0;  0;  0;  0;  
0;  0;  0;  0;  0;  0;  0;  0;  0;  0;  0;  0; 0;  0;  0;  0;  0;  0.1;  0;  0;  0;  0;N;  0;  0;  0.1;  
0;  0;  0;  0;  0.1;  0;  0;  0; 0;  0;  0;  0;  0;  0;  0; 0;  0;  0;  0;  0;  0.1;  0;  0;  0;  0;N;  
0;  0;  0;  0;  0;  0;  0;  0;  0;  0;  0;  0;  0;  0;  0;  0;  0;  0; 0;  0;Z;Z;Z;Z;Z;Z;Z;Z;Z;  0;  0;
0;  0;  0;  0;  0;  0;  0;  0;  0;  0;  0;  0;  0;  0;  0;  0;  0;  0; 0;  0;  0;  0;  0;  0;  0;  0;  0;
N;  0;  0;  0;  0;  0;  0;  0;  0;  0;  0;  0;  0;  0;  0;  0;  0;  0;  0; 0;  0;  0;  0;  0;  0.1;  0;  
0;  0;  0;N;  0;  0;  0;  0;  0;  0;  0;  0.1;  0;  0;  0; 0;  0;  0;  0;  0;  0;  0; 0;  0;  0;  0;  0;  
0.1;  0;  0;  0;  0;N;  0;  0;  0;  0;  0;  0;  0;  0;  0;  0;  0;  0;  0;  0;  0;  0;  0;  0; 0;  0;
Z;Z;Z;Z;Z;Z;Z;Z;Z;  0;  0;  0;  0;  0;  0;  0;  0;  0;  0;  0;  0;  0;  0;  0;  0;  0;  0;  0;  0; 0;  0;  
0;  0;  0;  0;  0;  0;  0;N;  0;  0;  0;  0;  0;  0;  0;  0;  0;  0;  0;  0;  0;  0;  0;  0;  0;  0; 0.1;  
0;  0;  0;  0;  0.1;  0;  0;  0;  0;N;  0;  0;  0;  0;  0;  0;  0;  0.1;  0;  0;  0; 0;  0;  0;  0.1;  0;  
0;  0; 0;  0;  0;  0;  0;  0.1;  0;  0;  0;  0;N;  0;  0;  0;  0;  0;  0;  0;  0;  0;  0;  0;  0;  0;  0;  
0;  0;  0;  0; 0;  0;Z;Z;Z;Z;Z;Z;Z;Z;Z;  0;  0;  0;  0;  0;  0;  0;  0;  0;  0;  0;  0;  0;  0;  0;  0.1;  
0;  0;  0;  0; 0;  0;  0;  0;  0;  0;  0;  0;  0;N;  0;  0;  0;  0;  0;  0;  0;  0;  0;  0;  0;  0.1;  0;  
0;  0;  0;  0;  0; 0;  0;  0;  0;  0;  0.1;  0;  0;  0;  0;N;  0;  0;  0.1;  0;  0;  0;  0;  0.1;  0;  0;  
0; 0;  0;  0;  0;  0;  0;  0; 0;  0;  0;  0;  0;  0.1;  0;  0;  0;  0;N;  0;  0;  0;  0;  0;  0;  0;  0;  
0;  0;  0;  0;  0;  0;  0;  0;  0;  0; 0;  0;Z;Z;Z;Z;Z;Z;Z;Z;Z;  0;  0;  0;  0;  0.1;  0;  0;  0;  0.1;  
0;  0;  0;  0;  0;  0;  0;  0;  0;  0;  0; 0;  0;  0;  0;  0;  0;  0;  0;  0;N;  0;  0;  0;  0;  0;  0;  
0;  0;  0;  0;  0;  0;  0;  0;  0;  0;  0;  0; 0;  0;  0;  0;  0;  0.1;  0;  0;  0;  0;N;  0;  0;  0.1;  
0;  0;  0;  0;  0.1;  0;  0;  0; 0;  0;  0;  0;  0;  0;  0; 0;  0;  0;  0;  0;  0.1;  0;  0;  0;  0;N;  
0;  0;  0;  0;  0;  0;  0;  0;  0;  0;  0;  0;  0;  0;  0;  0;  0;  0; 0;  0;Z;Z;Z;Z;Z;Z;Z;Z;Z;  0;  0;
0;  0;  0;  0;  0;  0;  0;  0;  0;  0;  0;  0;  0;  0;  0;  0;  0;  0; 0;  0;  0;  0;  0;  0;  0;  0;  0;
N;  0;  0;  0;  0;  0;  0;  0;  0;  0;  0;  0;  0;  0;  0;  0;  0;  0;  0; 0;  0;  0;  0;  0;  0.1;  0;  
0;  0;  0;N;  0;  0;  0;  0;  0;  0;  0;  0.1;  0;  0;  0; 0;  0;  0;  0;  0;  0;  0; 0;  0;  0;  0;  0;  
0.1;  0;  0;  0;  0;N;  0;  0;  0;  0;  0;  0;  0;  0;  0;  0;  0;  0;  0;  0;  0;  0;  0;  0; 0;  0.1;
Z;Z;Z;Z;Z;Z;Z;Z;Z;  0;  0;  0;  0;  0;  0;  0;  0;  0;  0;  0;  0;  0;  0;  0;  0;  0;  0;  0;  0; 0;  0;  
0;  0;  0;  0;  0;  0;  0;N;  0;  0;  0;  0;  0;  0;  0;  0;  0;  0;  0;  0;  0;  0;  0;  0;  0;  0; 0.1;  
0;  0;  0;  0;  0.1;  0;  0;  0;  0;N;  0;  0;  0;  0;  0;  0;  0;  0.1;  0;  0;  0; 0;  0;  0;  0.1;  0;  
0;  0; 0;  0;  0;  0;  0;  0.1;  0;  0;  0;  0;N;  0;  0;  0;  0;  0;  0;  0;  0;  0;  0;  0;  0;  0;  0;  
0;  0;  0;  0; 0;  0;Z;Z;Z;Z;Z;Z;Z;Z;Z;  0;  0;  0;  0;  0;  0;  0;  0;  0;  0;  0;  0;  0;  0;  0;  0.1;  
0;  0;  0;  0; 0;  0;  0;  0;  0;  0;  0;  0;  0;N;  0;  0;  0;  0;  0;  0;  0;  0;  0;  0;  0;  0.1;  0;  
0;  0;  0;  0;  0; 0;  0;  0;  0;  0;  0.1;  0;  0;  0;  0;N;  0;  0;  0.1;  0;  0;  0;  0;  0.1;  0;  0;  
0; 0;  0;  0;  0;  0;  0;  0; 0;  0;  0;  0;  0;  0.1;  0;  0;  0;  0;N;  0;  0;  0;  0;  0;  0;  0;  0;  
0;  0;  0;  0;  0;  0;  0;  0;  0;  0; 0;  0;Z;Z;Z;Z;Z;Z;Z;Z;Z;  0;  0;  0;  0;  0.1;  0;  0;  0;  0.1;  
0;  0;  0;  0;  0;  0;  0;  0;  0;  0;  0; 0;  0;  0;  0;  0;  0;  0;  0;  0;N;  0;  0;  0;  0;  0;  0;  
0;  0;  0;  0;  0;  0;  0;  0;  0;  0;  0;  0; 0;  0;  0;  0;  0;  0.1;  0;  0;  0;  0;N;  0;  0;  0.1;  
0;  0;  0;  0;  0.1;  0;  0;  0; 0;  0;  0;  0;  0;  0;  0; 0;  0;  0;  0;  0;  0.1;  0;  0;  0;  0;N;  
0;  0;  0;  0;  0;  0;  0;  0;  0;  0;  0;  0;  0;  0;  0;  0;  0;  0; 0;  0;Z;Z;Z;Z;Z;Z;Z;Z;Z;  0;  0;
0;  0;  0;  0;  0;  0;  0;  0;  0;  0;  0;  0;  0;  0;  0;  0;  0;  0; 0;  0;  0;  0;  0;  0;  0;  0;  0;
N;  0;  0;  0;  0;  0;  0;  0;  0;  0;  0;  0;  0;  0;  0;  0;  0;  0;  0; 0;  0;  0;  0;  0;  0.1;  0;  
0;  0;  0;N;  0;  0;  0;  0;  0;  0;  0;  0.1;  0;  0;  0; 0;  0;  0;  0;  0;  0;  0; 0;  0;  0;  0;  0;  
0.1;  0;  0;  0;  0;N;  0;  0;  0;  0;  0;  0;  0;  0;  0;  0;  0;  0;  0;  0;  0;  0;  0;  0; 0.1;  0;
Z;Z;Z;Z;Z;Z;Z;Z;Z;  0;  0;  0;  0;  0;  0;  0;  0;  0;  0;  0;  0;  0;  0;  0;  0;  0;  0;  0;  0; 0;  0;  
0;  0;  0;  0;  0;  0;  0;N;  0;  0;  0;  0;  0;  0;  0;  0;  0;  0;  0;  0;  0;  0;  0;  0;  0;  0; 0.1;  
0;  0;  0;  0;  0.1;  0;  0;  0;  0;N;  0;  0;  0;  0;  0;  0;  0;  0.1;  0;  0;  0; 0;  0;  0;  0.1;  0;  
0;  0; 0;  0;  0;  0;  0;  0.1;  0;  0;  0;  0;N;  0;  0;  0;  0;  0;  0;  0;  0;  0;  0;  0;  0;  0;  0;  
0;  0;  0;  0; 0;  0;Z;Z;Z;Z;Z;Z;Z;Z;Z;  0;  0;  0;  0;  0;  0;  0;  0;  0;  0;  0;  0;  0;  0;  0;  0.1;  
0;  0;  0;  0; 0;  0;  0;  0;  0;  0;  0;  0;  0;N;  0;  0;  0;  0;  0;  0;  0;  0;  0;  0;  0;  0.1;  0;  
0;  0;  0;  0;  0; 0;  0;  0;  0;  0;  0.1;  0;  0;  0;  0;N;  0;  0;  0.1;  0;  0;  0;  0;  0.1;  0;  0;  
0; 0;  0;  0;  0;  0;  0;  0; 0;  0;  0;  0;  0;  0.1;  0;  0;  0;  0;N;  0;  0;  0;  0;  0;  0;  0;  0;  
0;  0;  0;  0;  0;  0;  0;  0;  0;  0; 0;  0;Z;Z;Z;Z;Z;Z;Z;Z;Z;  0;  0;  0;  0;  0.1;  0;  0;  0;  0.1;  
0;  0;  0;  0;  0;  0;  0;  0;  0;  0;  0; 0;  0;  0;  0;  0;  0;  0;  0;  0;N;  0;  0;  0;  0;  0;  0;  
0;  0;  0;  0;  0;  0;  0;  0;  0;  0;  0;  0; 0;  0;  0;  0;  0;  0.1;  0;  0;  0;  0;N;  0;  0;  0.1;  
0;  0;  0;  0;  0.1;  0;  0;  0; 0;  0;  0;  0;  0;  0;  0; 0;  0;  0;  0;  0;  0.1;  0;  0;  0;  0;N;  
0;  0;  0;  0;  0;  0;  0;  0;  0;  0;  0;  0;  0;  0;  0;  0;  0;  0; 0;  0;Z;Z;Z;Z;Z;Z;Z;Z;Z;  0;  0;
0;  0;  0;  0;  0;  0;  0;  0;  0;  0;  0;  0;  0;  0;  0;  0;  0;  0; 0;  0;  0;  0;  0;  0;  0;  0;  0;
N;  0;  0;  0;  0;  0;  0;  0;  0;  0;  0;  0;  0;  0;  0;  0;  0;  0;  0; 0;  0;  0;  0;  0;  0.1;  0;  
0;  0;  0;N;  0;  0;  0;  0;  0;  0;  0;  0.1;  0;  0;  0; 0;  0;  0;  0;  0;  0;  0; 0;  0;  0;  0;  0;  
0.1;  0;  0;  0;  0;N;  0;  0;  0;  0;  0;  0;  0;  0;  0;  0;  0;  0;  0;  0;  0;  0;  0;  0.1; 0;  0;
Z;Z;Z;Z;Z;Z;Z;Z;Z;  0;  0;  0;  0;  0;  0;  0;  0;  0;  0;  0;  0;  0;  0;  0;  0;  0;  0;  0;  0; 0;  0;  
0;  0;  0;  0;  0;  0;  0;N;  0;  0;  0;  0;  0;  0;  0;  0;  0;  0;  0;  0;  0;  0;  0;  0;  0;  0; 0.1;  
0;  0;  0;  0;  0.1;  0;  0;  0;  0;N;  0;  0;  0;  0;  0;  0;  0;  0.1;  0;  0;  0; 0;  0;  0;  0.1;  0;  
0;  0; 0;  0;  0;  0;  0;  0.1;  0;  0;  0;  0;N;  0;  0;  0;  0;  0;  0;  0;  0;  0;  0;  0;  0;  0;  0;  
0;  0;  0;  0; 0;  0;Z;Z;Z;Z;Z;Z;Z;Z;Z;  0;  0;  0;  0;  0;  0;  0;  0;  0;  0;  0;  0;  0;  0;  0;  0.1;  
0;  0;  0;  0; 0;  0;  0;  0;  0;  0;  0;  0;  0;N;  0;  0;  0;  0;  0;  0;  0;  0;  0;  0;  0;  0.1;  0;  
0;  0;  0;  0;  0; 0;  0;  0;  0;  0;  0.1;  0;  0;  0;  0;N;  0;  0;  0.1;  0;  0;  0;  0;  0.1;  0;  0;  
0; 0;  0;  0;  0;  0;  0;  0; 0;  0;  0;  0;  0;  0.1;  0;  0;  0;  0;N;  0;  0;  0;  0;  0;  0;  0;  0;  
0;  0;  0;  0;  0;  0;  0;  0;  0;  0; 0;  0;Z;Z;Z;Z;Z;Z;Z;Z;Z;  0;  0;  0;  0;  0.1;  0;  0;  0;  0.1;  
0;  0;  0;  0;  0;  0;  0;  0;  0;  0;  0; 0;  0;  0;  0;  0;  0;  0;  0;  0;N;  0;  0;  0;  0;  0;  0;  
0;  0;  0;  0;  0;  0;  0;  0;  0;  0;  0;  0; 0;  0;  0;  0;  0;  0.1;  0;  0;  0;  0;N;  0;  0;  0.1;  
0;  0;  0;  0;  0.1;  0;  0;  0; 0;  0;  0;  0;  0;  0;  0; 0;  0;  0;  0;  0;  0.1;  0;  0;  0;  0;N;  
0;  0;  0;  0;  0;  0;  0;  0;  0;  0;  0;  0;  0;  0;  0;  0;  0;  0; 0;  0;Z;Z;Z;Z;Z;Z;Z;Z;Z;  0;  0;
0;  0;  0;  0;  0;  0;  0;  0;  0;  0;  0;  0;  0;  0;  0;  0;  0;  0; 0;  0;  0;  0;  0;  0;  0;  0;  0;
N;  0;  0;  0;  0;  0;  0;  0;  0;  0;  0;  0;  0;  0;  0;  0;  0;  0;  0; 0;  0;  0;  0;  0;  0.1;  0;  
0;  0;  0;N;  0;  0;  0;  0;  0;  0;  0;  0.1;  0;  0;  0; 0;  0;  0;  0;  0;  0;  0; 0;  0;  0;  0;  0;  
0.1;  0;  0;  0;  0;N;  0;  0;  0;  0;  0;  0;  0;  0;  0;  0;  0;  0;  0;  0;  0;  0.1;  0;  0; 0;  0;
Z;Z;Z;Z;Z;Z;Z;Z;Z;  0;  0;  0;  0;  0;  0;  0;  0;  0;  0;  0;  0;  0;  0;  0;  0;  0;  0;  0;  0; 0;  0;  
0;  0;  0;  0;  0;  0;  0;N;  0;  0;  0;  0;  0;  0;  0;  0;  0;  0;  0;  0;  0;  0;  0;  0;  0;  0; 0.1;  
0;  0;  0;  0;  0.1;  0;  0;  0;  0;N;  0;  0;  0;  0;  0;  0;  0;  0.1;  0;  0;  0; 0;  0;  0;  0.1;  0;  
0;  0; 0;  0;  0;  0;  0;  0.1;  0;  0;  0;  0;N;  0;  0;  0;  0;  0;  0;  0;  0;  0;  0;  0;  0;  0;  0;  
0;  0;  0;  0; 0;  0;Z;Z;Z;Z;Z;Z;Z;Z;Z;  0;  0;  0;  0;  0;  0;  0;  0;  0;  0;  0;  0;  0;  0;  0;  0.1;  
0;  0;  0;  0; 0;  0;  0;  0;  0;  0;  0;  0;  0;N;  0;  0;  0;  0;  0;  0;  0;  0;  0;  0;  0;  0.1;  0;  
0;  0;  0;  0;  0; 0;  0;  0;  0;  0;  0.1;  0;  0;  0;  0;N;  0;  0;  0.1;  0;  0;  0;  0;  0.1;  0;  0;  
0; 0;  0;  0;  0;  0;  0;  0; 0;  0;  0;  0;  0;  0.1;  0;  0;  0;  0;N;  0;  0;  0;  0;  0;  0;  0;  0;  
0;  0;  0;  0;  0;  0;  0;  0;  0;  0; 0;  0;Z;Z;Z;Z;Z;Z;Z;Z;Z;  0;  0;  0;  0;  0.1;  0;  0;  0;  0.1;  
0;  0;  0;  0;  0;  0;  0;  0;  0;  0;  0; 0;  0;  0;  0;  0;  0;  0;  0;  0;N;  0;  0;  0;  0;  0;  0;  
0;  0;  0;  0;  0;  0;  0;  0;  0;  0;  0;  0; 0;  0;  0;  0;  0;  0.1;  0;  0;  0;  0;N;  0;  0;  0.1;  
0;  0;  0;  0;  0.1;  0;  0;  0; 0;  0;  0;  0;  0;  0;  0; 0;  0;  0;  0;  0;  0.1;  0;  0;  0;  0;N;  
0;  0;  0;  0;  0;  0;  0;  0;  0;  0;  0;  0;  0;  0;  0;  0;  0;  0; 0;  0;Z;Z;Z;Z;Z;Z;Z;Z;Z;  0;  0;
0;  0;  0;  0;  0;  0;  0;  0;  0;  0;  0;  0;  0;  0;  0;  0;  0;  0; 0;  0;  0;  0;  0;  0;  0;  0;  0;
N;  0;  0;  0;  0;  0;  0;  0;  0;  0;  0;  0;  0;  0;  0;  0;  0;  0.1;  0; 0;  0;  0;  0;  0;  0.1;  0;  
0;  0;  0;N;  0;  0;  0;  0;  0;  0;  0;  0.1;  0;  0;  0; 0;  0;  0;  0;  0;  0;  0; 0;  0;  0;  0;  0;  
0.1;  0;  0;  0;  0;N;  0;  0;  0;  0;  0;  0;  0;  0;  0;  0.1;  0;  0;  0;  0;  0;  0;  0;  0; 0;  0;
Z;Z;Z;Z;Z;Z;Z;Z;Z;  0;  0;  0;  0;  0;  0;  0;  0;  0;  0;  0;  0;  0;  0;  0;  0;  0;  0;  0;  0; 0;  0;  
0;  0;  0;  0;  0;  0;  0;N;  0;  0;  0;  0;  0;  0;  0;  0;  0;  0;  0;  0;  0;  0;  0;  0;  0;  0; 0.1;  
0;  0;  0;  0;  0.1;  0;  0;  0;  0;N;  0;  0;  0;  0;  0;  0;  0;  0.1;  0;  0;  0; 0;  0;  0;  0.1;  0;  
0;  0; 0;  0;  0;  0;  0;  0.1;  0;  0;  0;  0;N;  0;  0;  0;  0;  0;  0;  0;  0;  0;  0;  0;  0;  0;  0;  
0;  0;  0;  0; 0;  0;Z;Z;Z;Z;Z;Z;Z;Z;Z;  0;  0;  0;  0;  0;  0;  0;  0;  0;  0;  0;  0;  0;  0;  0;  0.1;  
0;  0;  0;  0; 0;  0;  0;  0;  0;  0;  0;  0;  0;N;  0;  0;  0;  0;  0;  0;  0;  0;  0;  0;  0;  0.1;  0;  
0;  0;  0;  0;  0; 0;  0;  0;  0;  0;  0.1;  0;  0;  0;  0;N;  0;  0;  0.1;  0;  0;  0;  0;  0.1;  0;  0;  
0; 0;  0;  0;  0;  0;  0;  0; 0;  0;  0;  0;  0;  0.1;  0;  0;  0;  0;N;  0;  0;  0;  0;  0;  0;  0;  0;  
0;  0;  0;  0;  0;  0;  0;  0;  0;  0; 0;  0;Z;Z;Z;Z;Z;Z;Z;Z;Z;  0;  0;  0;  0;  0.1;  0;  0;  0;  0.1;  
0;  0;  0;  0;  0;  0;  0;  0;  0;  0;  0; 0;  0;  0;  0;  0;  0;  0;  0;  0;N;  0;  0;  0;  0;  0;  0;  
0;  0;  0;  0;  0;  0;  0;  0;  0;  0;  0;  0; 0;  0;  0;  0;  0;  0.1;  0;  0;  0;  0;N;  0;  0;  0.1;  
0;  0;  0;  0;  0.1;  0;  0;  0; 0;  0;  0;  0;  0;  0;  0; 0;  0;  0;  0;  0;  0.1;  0;  0;  0;  0;N;  
0;  0;  0;  0;  0;  0;  0;  0;  0;  0;  0;  0;  0;  0;  0;  0;  0;  0; 0;  0;Z;Z;Z;Z;Z;Z;Z;Z;Z;  0;  0;
0;  0;  0;  0;  0;  0;  0;  0;  0;  0;  0;  0;  0;  0;  0;  0;  0;  0; 0;  0;  0;  0;  0;  0;  0;  0;  0;
N;  0;  0;  0;  0;  0;  0;  0;  0;  0;  0;  0;  0;  0;  0;  0;  0;  0;  0; 0;  0;  0;  0;  0;  0.1;  0;  
0;  0;  0;N;  0;  0;  0;  0;  0;  0;  0;  0.1;  0;  0;  0; 0;  0;  0;  0;  0;  0;  0; 0;  0;  0;  0;  0;  
0.1;  0;  0;  0;  0;N;  0;  0;  0;  0;  0.1;  0;  0;  0;  0;  0;  0;  0;  0;  0;  0;  0;  0;  0; 0;  0;
Z;Z;Z;Z;Z;Z;Z;Z;Z;  0;  0;  0;  0;  0;  0;  0;  0;  0;  0;  0;  0;  0;  0;  0;  0;  0;  0;  0;  0; 0;  0;  
0;  0;  0;  0;  0;  0;  0;N;  0;  0;  0;  0;  0;  0;  0;  0;  0;  0;  0;  0;  0;  0;  0;  0;  0;  0; 0.1;  
0;  0;  0;  0;  0.1;  0;  0;  0;  0;N;  0;  0;  0;  0;  0;  0;  0;  0.1;  0;  0;  0; 0;  0;  0;  0.1;  0;  
0;  0; 0;  0;  0;  0;  0;  0.1;  0;  0;  0;  0;N;  0;  0;  0;  0;  0;  0;  0;  0;  0;  0;  0;  0;  0;  0;  
0;  0;  0;  0; 0;  0;Z;Z;Z;Z;Z;Z;Z;Z;Z;  0;  0;  0;  0;  0;  0;  0;  0;  0;  0;  0;  0;  0;  0;  0;  0.1;  
0;  0;  0;  0; 0;  0;  0;  0;  0;  0;  0;  0;  0;N;  0;  0;  0;  0;  0;  0;  0;  0;  0;  0;  0;  0.1;  0;  
0;  0;  0;  0;  0; 0;  0;  0;  0;  0;  0.1;  0;  0;  0;  0;N;  0;  0;  0.1;  0;  0;  0;  0;  0.1;  0;  0;  
0; 0;  0;  0;  0;  0;  0;  0; 0;  0;  0;  0;  0;  0.1;  0;  0;  0;  0;N;  0;  0;  0;  0;  0;  0;  0;  0;  
0;  0;  0;  0;  0;  0;  0;  0;  0;  0; 0;  0;Z;Z;Z;Z;Z;Z;Z;Z;Z;  0;  0;  0;  0;  0.1;  0;  0;  0;  0.1;  
0;  0;  0;  0;  0;  0;  0;  0;  0;  0;  0; 0;  0;  0;  0;  0;  0;  0;  0;  0;N;  0;  0;  0;  0;  0;  0;  
0;  0;  0;  0;  0;  0;  0;  0;  0;  0;  0;  0; 0;  0;  0;  0;  0;  0.1;  0;  0;  0;  0;N;  0;  0;  0.1;  
0;  0;  0;  0;  0.1;  0;  0;  0; 0;  0;  0;  0;  0;  0;  0; 0;  0;  0;  0;  0;  0.1;  0;  0;  0;  0;N;  
0;  0;  0;  0;  0;  0;  0;  0;  0;  0;  0;  0;  0;  0;  0;  0;  0;  0; 0;  0;Z;Z;Z;Z;Z;Z;Z;Z;Z;  0;  0;
0;  0;  0;  0;  0;  0;  0;  0;  0;  0;  0;  0;  0;  0;  0;  0;  0;  0; 0;  0;  0;  0;  0;  0;  0;  0;  0;
N;  0;  0;  0;  0;  0;  0;  0;  0;  0;  0;  0;  0;  0;  0;  0;  0;  0;  0; 0;  0;  0;  0;  0;  0.1;  0;  
0;  0;  0;N;  0;  0;  0;  0;  0;  0;  0;  0.1;  0;  0;  0; 0;  0;  0;  0;  0;  0;  0; 0;  0;  0;  0;  0;  
0.1;  0;  0;  0;  0;N;  0.1;  0;  0;  0;  0;  0;  0;  0;  0;  0;  0;  0;  0;  0;  0;  0;  0;  0; 0;  0;
Z;Z;Z;Z;Z;Z;Z;Z;Z;  0;  0;  0;  0;  0;  0;  0;  0;  0;  0;  0;  0;  0;  0;  0;  0;  0;  0;  0;  0; 0;  0;  
0;  0;  0;  0;  0;  0;  0;N;  0;  0;  0;  0;  0;  0;  0;  0;  0;  0;  0;  0;  0;  0;  0;  0;  0;  0; 0.1;  
0;  0;  0;  0;  0.1;  0;  0;  0;  0;N;  0;  0;  0;  0;  0;  0;  0;  0.1;  0;  0;  0; 0;  0;  0;  0.1;  0;  
0;  0; 0;  0;  0;  0;  0;  0.1;  0;  0;  0;  0;N;  0;  0;  0;  0;  0;  0;  0;  0;  0;  0;  0;  0;  0;  0;  
0;  0;  0;  0; 0;  0;Z;Z;Z;Z;Z;Z;Z;Z;Z;  0;  0;  0;  0;  0;  0;  0;  0;  0;  0;  0;  0;  0;  0;  0;  0.1;  
0;  0;  0;  0; 0;  0;  0;  0;  0;  0;  0;  0;  0;N;  0;  0;  0;  0;  0;  0;  0;  0;  0;  0;  0;  0.1;  0;  
0;  0;  0;  0;  0; 0;  0;  0;  0;  0;  0.1;  0;  0;  0;  0;N;  0;  0;  0.1;  0;  0;  0;  0;  0.1;  0;  0;  
0; 0;  0;  0;  0;  0;  0;  0; 0;  0;  0;  0;  0;  0.1;  0;  0;  0;  0;N;  0;  0;  0;  0;  0;  0;  0;  0;  
0;  0;  0;  0;  0;  0;  0;  0;  0;  0; 0;  0;Z;Z;Z;Z;Z;Z;Z;Z;Z;  0;  0;  0;  0;  0.1;  0;  0;  0;  0.1;  
0;  0;  0;  0;  0;  0;  0;  0;  0;  0;  0; 0;  0;  0;  0;  0;  0;  0;  0;  0;N;  0;  0;  0;  0;  0;  0;  
0;  0;  0;  0;  0;  0;  0;  0;  0;  0;  0;  0; 0;  0;  0;  0;  0;  0.1;  0;  0;  0;  0;N;  0;  0;  0.1;  
0;  0;  0;  0;  0.1;  0;  0;  0; 0;  0;  0;  0;  0;  0;  0; 0;  0;  0;  0;  0;  0.1;  0;  0;  0;  0;N;  
0;  0;  0;  0;  0;  0;  0;  0;  0;  0;  0;  0;  0;  0;  0;  0;  0;  0; 0;  0;Z;Z;Z;Z;Z;Z;Z;Z;Z;  0;  0;
0;  0;  0;  0;  0;  0;  0;  0;  0;  0;  0;  0;  0;  0;  0;  0;  0;  0; 0;  0;  0;  0;  0;  0;  0;  0;  0;
N;  0;  0;  0;  0;  0;  0;  0;  0;  0;  0;  0;  0;  0;  0;  0;  0;  0;  0; 0;  0;  0;  0;  0;  0.1;  0;  
0;  0;  0;N;  0;  0;  0;  0;  0;  0;  0;  0.1;  0;  0;  0; 0;  0;  0;  0;  0;  0;  0; 0;  0;  0;  0;  0;  
0.1;  0;  0;  0.1;  0;N;  0;  0;  0;  0;  0;  0;  0;  0;  0;  0;  0;  0;  0;  0;  0;  0;  0;  0; 0;  0;
Z;Z;Z;Z;Z;Z;Z;Z;Z;  0;  0;  0;  0;  0;  0;  0;  0;  0;  0;  0;  0;  0;  0;  0;  0;  0;  0;  0;  0; 0;  0;  
0;  0;  0;  0;  0;  0;  0;N;  0;  0;  0;  0;  0;  0;  0;  0;  0;  0;  0;  0;  0;  0;  0;  0;  0;  0; 0.1;  
0;  0;  0;  0;  0.1;  0;  0;  0;  0;N;  0;  0;  0;  0;  0;  0;  0;  0.1;  0;  0;  0; 0;  0;  0;  0.1;  0;  
0;  0; 0;  0;  0;  0;  0;  0.1;  0;  0;  0;  0;N;  0;  0;  0;  0;  0;  0;  0;  0;  0;  0;  0;  0;  0;  0;  
0;  0;  0;  0; 0;  0;Z;Z;Z;Z;Z;Z;Z;Z;Z;  0;  0;  0;  0;  0;  0;  0;  0;  0;  0;  0;  0;  0;  0;  0;  0.1;  
0;  0;  0;  0; 0;  0;  0;  0;  0;  0;  0;  0;  0;N;  0;  0;  0;  0;  0;  0;  0;  0;  0;  0;  0;  0.1;  0;  
0;  0;  0;  0;  0; 0;  0;  0;  0;  0;  0.1;  0;  0;  0;  0;N;  0;  0;  0.1;  0;  0;  0;  0;  0.1;  0;  0;  
0; 0;  0;  0;  0;  0;  0;  0; 0;  0;  0;  0;  0;  0.1;  0;  0;  0;  0;N;  0;  0;  0;  0;  0;  0;  0;  0;  
0;  0;  0;  0;  0;  0;  0;  0;  0;  0; 0;  0;Z;Z;Z;Z;Z;Z;Z;Z;Z;  0;  0;  0;  0;  0.1;  0;  0;  0;  0.1;  
0;  0;  0;  0;  0;  0;  0;  0;  0;  0;  0; 0;  0;  0;  0;  0;  0;  0;  0;  0;N;  0;  0;  0;  0;  0;  0;  
0;  0;  0;  0;  0;  0;  0;  0;  0;  0;  0;  0; 0;  0;  0;  0;  0;  0.1;  0;  0;  0;  0;N;  0;  0;  0.1;  
0;  0;  0;  0;  0.1;  0;  0;  0; 0;  0;  0;  0;  0;  0;  0; 0;  0;  0;  0;  0;  0.1;  0;  0;  0;  0;N;  
0;  0;  0;  0;  0;  0;  0;  0;  0;  0;  0;  0;  0;  0;  0;  0;  0;  0; 0;  0;Z;Z;Z;Z;Z;Z;Z;Z;Z;  0;  0;
0;  0;  0;  0;  0;  0;  0;  0;  0;  0;  0;  0;  0;  0;  0;  0;  0;  0; 0;  0;  0;  0;  0;  0;  0;  0;  0;
N;  0;  0;  0;  0;  0;  0;  0;  0;  0;  0;  0;  0;  0;  0;  0;  0;  0;  0; 0;  0;  0;  0;  0;  0.1;  0;  
0;  0;  0;N;  0;  0;  0;  0;  0;  0;  0;  0.1;  0;  0;  0; 0;  0;  0;  0;  0;  0;  0; 0;  0;  0;  0;  0;  
0.1;  0;  0;  0;  0;N;  0;  0;  0;  0;  0;  0;  0;  0;  0;  0;  0;  0.1;  0;  0;  0;  0;  0;  0; 0;  0;
Z;Z;Z;Z;Z;Z;Z;Z;Z;  0;  0;  0;  0;  0;  0;  0;  0;  0;  0;  0;  0;  0;  0;  0;  0;  0;  0;  0;  0; 0;  0;  
0;  0;  0;  0;  0;  0;  0;N;  0;  0;  0;  0;  0;  0;  0;  0;  0;  0;  0;  0;  0;  0;  0;  0;  0;  0; 0.1;  
0;  0;  0;  0;  0.1;  0;  0;  0;  0;N;  0;  0;  0;  0;  0;  0;  0;  0.1;  0;  0;  0; 0;  0;  0;  0.1;  0;  
0;  0; 0;  0;  0;  0;  0;  0.1;  0;  0;  0;  0;N;  0;  0;  0;  0;  0;  0;  0;  0;  0;  0;  0;  0;  0;  0;  
0;  0;  0;  0; 0;  0;Z;Z;Z;Z;Z;Z;Z;Z;Z;  0;  0;  0;  0;  0;  0;  0;  0;  0;  0;  0;  0;  0;  0;  0;  0.1;  
0;  0;  0;  0; 0;  0;  0;  0;  0;  0;  0;  0;  0;N;  0;  0;  0;  0;  0;  0;  0;  0;  0;  0;  0;  0.1;  0;  
0;  0;  0;  0;  0; 0;  0;  0;  0;  0;  0.1;  0;  0;  0;  0;N;  0;  0;  0.1;  0;  0;  0;  0;  0.1;  0;  0;  
0; 0;  0;  0;  0;  0;  0;  0; 0;  0;  0;  0;  0;  0.1;  0;  0;  0;  0;N;  0;  0;  0;  0;  0;  0;  0;  0;  
0;  0;  0;  0;  0;  0;  0;  0;  0;  0; 0;  0;Z;Z;Z;Z;Z;Z;Z;Z;Z;  0;  0;  0;  0;  0.1;  0;  0;  0;  0.1;  
0;  0;  0;  0;  0;  0;  0;  0;  0;  0;  0; 0;  0;  0;  0;  0;  0;  0;  0;  0;N;  0;  0;  0;  0;  0;  0;  
0;  0;  0;  0;  0;  0;  0;  0;  0;  0;  0;  0; 0;  0;  0;  0;  0;  0.1;  0;  0;  0;  0;N;  0;  0;  0.1;  
0;  0;  0;  0;  0.1;  0;  0;  0; 0;  0;  0;  0;  0;  0;  0; 0;  0;  0;  0;  0;  0.1;  0;  0;  0;  0;N;  
0;  0;  0;  0;  0;  0;  0;  0;  0;  0;  0;  0;  0;  0;  0;  0;  0;  0; 0;  0;
