# Supplementary material for: Removal of Hg0 from simulated flue gas over silver-loaded rice husk gasification char
Source: R Soc Open Sci. 2018 Sep 12;5(9):180248. doi: 10.1098/rsos.180248 (PMC6170578; doi:10.1098/rsos.180248)
Supplement: Electronic supplementary material [file rsos180248supp2.zip › Original data/XPS--RHGC.xls]

## Sheet: Cl2p Scan
							Acquisition Parameters :					Experiment Descriptions :
							Parameter					Experiment\Mono 500祄\YR #010
							Total acquisition time	4 mins 16.8 secs
							Number of Scans	14
﻿							Source Gun Type	Al K Alpha
Axis	Energy	Elements=	367				Spot Size	500 祄
							Lens Mode	Standard
C:\Users\use\AppData\Local\Temp\VGD{9BB19B64-F417-4B33-AE6F-20F33110BAB5}.vgd							Analyser Mode	CAE : Pass Energy 30.0 eV
							Energy Step Size	0.060 eV
							Number of Energy Steps	367
Binding Energy (E)				Backgnd.
eV		Counts / s		Counts / s
212.86		328.132		0
212.8		349.446		0
212.74		336.082		0
212.68		341.156		0
212.62		332.075		0
212.56		347.623		0
212.5		351.137		0
212.44		335.142		0
212.38		328.257		0
212.32		344.047		0
212.26		352.94		0
212.2		353.022		0
212.14		323.546		0
212.08		318.413		0
212.02		308.489		0
211.96		305.401		0
211.9		324.247		0
211.84		327.926		0
211.78		335.144		0
211.72		312.819		0
211.66		313.195		0
211.6		314.397		0
211.54		335.109		0
211.48		332.924		0
211.42		313.988		0
211.36		320.76		0
211.3		342.396		0
211.24		331.657		0
211.18		331.52		0
211.12		352.083		0
211.06		339.147		0
211		323.798		0
210.94		326.453		0
210.88		357.123		0
210.82		331.175		0
210.76		310.743		0
210.7		302.78		0
210.64		314.535		0
210.58		335.837		0
210.52		324.276		0
210.46		309.001		0
210.4		314.521		0
210.34		335.576		0
210.28		312.087		0
210.22		299.354		0
210.16		316.971		0
210.1		344.368		0
210.04		326.058		0
209.98		335.791		0
209.92		322.16		0
209.86		343.634		0
209.8		337.378		0
209.74		313.761		0
209.68		347.914		337.13
209.62		349.998		334.691
209.56		361.752		332.074
209.5		341.258		329.565
209.44		316.315		327.146
209.38		331.332		325.076
209.32		320.748		322.426
209.26		316.31		320.155
209.2		305.457		319.793
209.14		344.321		319.771
209.08		318.602		319.626
209.02		295.754		319.547
208.96		329.298		319.452
208.9		341.207		319.241
208.84		315.844		318.906
208.78		322.63		318.661
208.72		339.213		318.195
208.66		328.513		317.358
208.6		322.645		316.384
208.54		361.574		315.459
208.48		367.781		314.387
208.42		350.653		313.46
208.36		322.861		312.657
208.3		338.364		311.846
208.24		284.112		310.966
208.18		306.095		310.242
208.12		323.535		309.738
208.06		330.279		309.461
208		322.307		309.35
207.94		316.994		309.37
207.88		299.734		309.389
207.82		286.306		309.408
207.76		314.791		309.427
207.7		321.959		309.446
207.64		310.847		309.466
207.58		332.576		309.485
207.52		314.967		309.504
207.46		315.055		309.523
207.4		335.017		309.543
207.34		329.624		309.562
207.28		301.507		309.581
207.22		300.858		309.6
207.16		302.607		309.62
207.1		332.895		309.639
207.04		324.612		309.658
206.98		315.434		309.677
206.92		315.305		309.696
206.86		326.523		309.716
206.8		341.081		309.735
206.74		323.891		309.754
206.68		337.444		309.773
206.62		299.088		309.793
206.56		314.939		309.812
206.5		339.387		309.831
206.44		320.836		309.85
206.38		302.79		309.87
206.32		311.204		309.889
206.26		311.542		309.908
206.2		321.106		309.927
206.14		332.595		309.946
206.08		318.829		309.966
206.02		300.825		309.985
205.96		309.882		310.004
205.9		315.083		310.023
205.84		312.331		310.043
205.78		317.928		310.062
205.72		335.881		310.081
205.66		347.31		310.1
205.6		340.554		310.12
205.54		336.524		310.139
205.48		355.853		310.158
205.42		319.226		310.177
205.36		330.058		310.196
205.3		331.148		310.216
205.24		332.081		310.235
205.18		335.499		310.254
205.12		337.213		310.273
205.06		346.295		310.293
205		338.548		310.312
204.94		348.461		310.331
204.88		309.29		310.35
204.82		330.157		310.37
204.76		328.318		310.389
204.7		332.578		310.408
204.64		339.149		310.427
204.58		322.652		310.447
204.52		336.456		310.466
204.46		345.361		310.485
204.4		333.498		310.504
204.34		341.53		310.523
204.28		328.912		310.543
204.22		328.407		310.562
204.16		336.769		310.581
204.1		310.302		310.6
204.04		322.897		310.62
203.98		325.293		310.639
203.92		337.393		310.658
203.86		347.086		310.677
203.8		307.593		310.697
203.74		334.163		310.716
203.68		352.164		310.735
203.62		328.038		310.754
203.56		346.263		310.773
203.5		314.726		310.793
203.44		310.709		310.812
203.38		323.143		310.831
203.32		309.389		310.85
203.26		307.157		310.87
203.2		317.322		310.889
203.14		315.386		310.908
203.08		331.143		310.927
203.02		315.23		310.947
202.96		311.773		310.966
202.9		310.046		310.985
202.84		311.877		311.004
202.78		335.568		311.023
202.72		340.003		311.043
202.66		333.661		311.062
202.6		307.205		311.081
202.54		306.718		311.1
202.48		326.179		311.12
202.42		351.1		311.139
202.36		343.968		311.158
202.3		325.076		311.177
202.24		335.499		311.197
202.18		325.935		311.216
202.12		329.051		311.235
202.06		329.847		311.254
202		368.758		311.273
201.94		366.824		311.293
201.88		349.996		311.312
201.82		330.053		311.331
201.76		340.317		311.35
201.7		361.881		311.37
201.64		370.036		311.389
201.58		357.108		311.408
201.52		331.661		311.427
201.46		342.631		311.447
201.4		370.242		311.466
201.34		369.844		311.485
201.28		353.825		311.504
201.22		364.583		311.523
201.16		389.624		311.543
201.1		393.699		311.562
201.04		396.932		311.581
200.98		382.121		311.6
200.92		359.556		311.62
200.86		378.565		311.639
200.8		348.88		311.658
200.74		352.182		311.677
200.68		402.88		311.697
200.62		467.963		311.716
200.56		422.385		311.735
200.5		429.158		311.754
200.44		404.44		311.773
200.38		406.432		311.793
200.32		431.71		311.812
200.26		441		311.831
200.2		431.479		311.85
200.14		416.751		311.87
200.08		416.217		311.889
200.02		449.377		311.908
199.96		459.673		311.927
199.9		436.207		311.947
199.84		442.645		311.966
199.78		467.581		311.985
199.72		477.592		312.004
199.66		456.494		312.023
199.6		426.814		312.043
199.54		440.526		312.062
199.48		449.036		312.081
199.42		440.556		312.1
199.36		422.573		312.12
199.3		436.092		312.139
199.24		447.811		312.158
199.18		476.644		312.177
199.12		464.789		312.197
199.06		427.626		312.216
199		442.409		312.235
198.94		469.645		312.254
198.88		445.227		312.273
198.82		432.416		312.293
198.76		446.349		312.312
198.7		484.644		312.331
198.64		484.725		312.35
198.58		467.824		312.37
198.52		438.291		312.389
198.46		444.617		312.408
198.4		442.697		312.427
198.34		469.351		312.447
198.28		440.152		312.466
198.22		432.81		312.485
198.16		448.806		312.504
198.1		464.306		312.523
198.04		438.831		312.543
197.98		414.868		312.562
197.92		415.412		312.581
197.86		411.334		312.6
197.8		363.083		312.62
197.74		366.601		312.639
197.68		377.693		312.658
197.62		381.438		312.677
197.56		389.255		312.697
197.5		402.135		312.716
197.44		381.63		312.735
197.38		347.701		312.754
197.32		343.235		312.773
197.26		359.029		312.793
197.2		342.202		312.812
197.14		348.905		312.831
197.08		348.823		312.85
197.02		335.817		312.87
196.96		325.332		312.889
196.9		304.852		312.908
196.84		323.22		312.927
196.78		325.328		312.947
196.72		313.996		312.966
196.66		323.721		312.985
196.6		356.082		313.004
196.54		344.955		313.023
196.48		334.054		313.043
196.42		327.619		313.062
196.36		345.273		313.081
196.3		332.906		313.1
196.24		313.221		313.12
196.18		320.4		313.139
196.12		310.118		313.158
196.06		324.774		313.177
196		322.155		313.197
195.94		287.302		313.216
195.88		327.795		313.235
195.82		320.887		313.254
195.76		338.557		313.273
195.7		343.332		313.293
195.64		296.781		313.312
195.58		296.336		313.331
195.52		330.973		313.35
195.46		318.67		313.37
195.4		343.233		313.389
195.34		336.469		313.408
195.28		323.087		313.427
195.22		312.793		313.447
195.16		309.822		313.466
195.1		323.555		313.485
195.04		331.147		313.504
194.98		338.237		313.523
194.92		343.358		313.543
194.86		309.976		313.562
194.8		317.127		313.581
194.74		320.968		313.6
194.68		295.413		313.62
194.62		313.113		313.639
194.56		323.364		313.794
194.5		320.15		313.949
194.44		316.056		314.104
194.38		306.583		314.258
194.32		311.849		314.413
194.26		340.671		314.568
194.2		319.141		314.723
194.14		289.623		314.878
194.08		329.817		315.033
194.02		319.5		315.188
193.96		311.113		315.343
193.9		331.904		315.515
193.84		316.582		317.062
193.78		299.729		318.609
193.72		320.675		320.156
193.66		320.692		321.703
193.6		345.262		323.249
193.54		329.003		324.796
193.48		330.631		326.343
193.42		319.543		327.89
193.36		334.252		329.437
193.3		351.843		330.984
193.24		329.86		333.133
193.18		336.949		335.283
193.12		326.368		337.683
193.06		320.404		340.28
193		354.394		342.878
192.94		343.933		345.475
192.88		341.143		348.073
192.82		385.236		350.67
192.76		352.423		353.268
192.7		354.215		355.865
192.64		365.655		358.463
192.58		364.147		361.06
192.52		368.954		0
192.46		366.67		0
192.4		355.384		0
192.34		336.856		0
192.28		358.104		0
192.22		346.61		0
192.16		351.832		0
192.1		370.565		0
192.04		371.217		0
191.98		354.69		0
191.92		332.671		0
191.86		361.05		0
191.8		350.36		0
191.74		345.363		0
191.68		390.789		0
191.62		369.079		0
191.56		341.905		0
191.5		359.317		0
191.44		376.553		0
191.38		336.728		0
191.32		327.031		0
191.26		369.968		0
191.2		374.454		0
191.14		369.676		0
191.08		344.437		0
191.02		348.837		0
190.96		333.406		0
190.9		322.896		0

## Sheet: I3d Scan
							Acquisition Parameters :					Experiment Descriptions :
							Parameter					Experiment\Mono 500祄\YR #010
							Total acquisition time	1 mins 20.1 secs
							Number of Scans	3
﻿							Source Gun Type	Al K Alpha
Axis	Energy	Elements=	534				Spot Size	500 祄
							Lens Mode	Standard
C:\Users\use\AppData\Local\Temp\VGD{366DE96B-FC20-453C-A13D-737BC1451F05}.vgd							Analyser Mode	CAE : Pass Energy 30.0 eV
							Energy Step Size	0.060 eV
							Number of Energy Steps	534
Binding Energy (E)
eV		Counts / s
642.86		3093.6
642.8		3166.05
642.74		3194.07
642.68		3088.43
642.62		3092
642.56		2915.59
642.5		2951.22
642.44		3091.06
642.38		3211.38
642.32		3137.05
642.26		3280.57
642.2		3461.04
642.14		3123.83
642.08		3082.13
642.02		3366.03
641.96		3379.99
641.9		3117.31
641.84		3073.61
641.78		3024.78
641.72		3114.72
641.66		3063.63
641.6		3215.05
641.54		3055.09
641.48		2960.88
641.42		3111.75
641.36		3203.52
641.3		3123.62
641.24		3131.16
641.18		3065.01
641.12		3177.49
641.06		3225.07
641		3139.16
640.94		3151.47
640.88		3111.41
640.82		3005.13
640.76		2819.75
640.7		2952.11
640.64		3176.58
640.58		3181.81
640.52		2994.52
640.46		3113
640.4		3049.71
640.34		2967.78
640.28		3023.96
640.22		2882.6
640.16		3042.32
640.1		3114.97
640.04		2803.69
639.98		3095.41
639.92		3164.48
639.86		3081.04
639.8		2935.37
639.74		2822.63
639.68		2865.04
639.62		3172.59
639.56		3140.14
639.5		2981.63
639.44		3139.82
639.38		3157.99
639.32		3346.39
639.26		2965.88
639.2		3051.78
639.14		3154.14
639.08		3172.51
639.02		3056.52
638.96		3194.32
638.9		3034.08
638.84		2997.67
638.78		3002.51
638.72		3180.92
638.66		3166.43
638.6		3042.65
638.54		3091.41
638.48		3111.4
638.42		3215.5
638.36		3062.6
638.3		3113.37
638.24		2994.5
638.18		3104.84
638.12		3016.9
638.06		3112.36
638		2875.45
637.94		2982.86
637.88		3073.67
637.82		3044.19
637.76		3062.64
637.7		3031.92
637.64		2987.7
637.58		2909.45
637.52		2945.14
637.46		2992.07
637.4		3081.12
637.34		3063.54
637.28		2913.92
637.22		3081.81
637.16		3041.13
637.1		3039.85
637.04		3081.87
636.98		3068.48
636.92		2966.21
636.86		2925.52
636.8		3189.73
636.74		3138.38
636.68		3040.26
636.62		2992.97
636.56		3004.53
636.5		3101.69
636.44		3144.81
636.38		3106.39
636.32		3254.57
636.26		3158.39
636.2		3110.97
636.14		2940.94
636.08		3060.5
636.02		3139.6
635.96		3021.63
635.9		2975.06
635.84		3011.3
635.78		3044.28
635.72		3007.09
635.66		3008.83
635.6		2992.43
635.54		3200.35
635.48		3068.98
635.42		3114.84
635.36		2949.89
635.3		2983.25
635.24		2983.66
635.18		3039.6
635.12		3162.79
635.06		2957.8
635		3006.59
634.94		3106.69
634.88		3056.47
634.82		2974.87
634.76		2878.31
634.7		3005.99
634.64		3120.86
634.58		3100.27
634.52		3195.85
634.46		3141.86
634.4		3082.36
634.34		2996.55
634.28		2886.63
634.22		2923.25
634.16		3060.16
634.1		2948.17
634.04		2794.82
633.98		2935.93
633.92		3022.01
633.86		3163.15
633.8		2972.21
633.74		3015.54
633.68		3106.47
633.62		2979.26
633.56		2863.75
633.5		2945.41
633.44		3005.07
633.38		2951.34
633.32		3008.39
633.26		2913.08
633.2		3027.29
633.14		2924.82
633.08		3089.85
633.02		3244.13
632.96		3187.19
632.9		3185.13
632.84		3200.55
632.78		3040.98
632.72		3130.46
632.66		3164.67
632.6		2981.58
632.54		3044.18
632.48		3056.97
632.42		3183.38
632.36		3181.33
632.3		3015.52
632.24		3019.5
632.18		2945.08
632.12		3004.65
632.06		3095.22
632		3051.67
631.94		2906.16
631.88		3157.47
631.82		3025.11
631.76		2985.4
631.7		3114.68
631.64		2757.73
631.58		2819.18
631.52		2933.06
631.46		3155.05
631.4		3150.91
631.34		3024.71
631.28		3048.71
631.22		2997.22
631.16		3005.83
631.1		3021.55
631.04		3088.43
630.98		3090.32
630.92		3028.19
630.86		2942.64
630.8		3162.28
630.74		3097.6
630.68		2970.41
630.62		3090.62
630.56		2939.83
630.5		3072.94
630.44		3057.24
630.38		2922.99
630.32		2912.46
630.26		3179.41
630.2		3085.11
630.14		2897.76
630.08		3005.1
630.02		3039.04
629.96		2942.34
629.9		2930.4
629.84		2825.28
629.78		3087.39
629.72		2999.91
629.66		2988.42
629.6		2989.6
629.54		2901.21
629.48		3035.61
629.42		3232.41
629.36		3157.29
629.3		3150.25
629.24		3303.17
629.18		3161.44
629.12		3059.36
629.06		3047.42
629		3139.13
628.94		3009.92
628.88		2928.66
628.82		3146.35
628.76		3057.8
628.7		3102.03
628.64		3032.35
628.58		3059.03
628.52		2942.35
628.46		3006.28
628.4		3112.22
628.34		3074.36
628.28		3078.34
628.22		3269.32
628.16		3252.33
628.1		3052.32
628.04		2955.34
627.98		3089.06
627.92		3062.64
627.86		2970.47
627.8		3058.87
627.74		2999.91
627.68		3013.79
627.62		3096.1
627.56		3059.57
627.5		3002.2
627.44		3005.15
627.38		3011.52
627.32		2918.96
627.26		2864.71
627.2		3016.38
627.14		3118.68
627.08		3047.79
627.02		3042.46
626.96		2950.13
626.9		2912.89
626.84		3052.16
626.78		3038.04
626.72		3025.4
626.66		2954.18
626.6		3031.39
626.54		3076.22
626.48		3128.1
626.42		3112.01
626.36		2933.59
626.3		2969.85
626.24		3153.46
626.18		3198.75
626.12		3161.09
626.06		3079.21
626		2992.1
625.94		3130.43
625.88		3072.28
625.82		3022.01
625.76		2979.82
625.7		2941.36
625.64		3112.91
625.58		3051.17
625.52		3019.38
625.46		3029.08
625.4		3052.6
625.34		3073.15
625.28		3270.81
625.22		3102.23
625.16		3054.08
625.1		3101.18
625.04		3101.91
624.98		2979.16
624.92		2889.47
624.86		2939.68
624.8		2955.62
624.74		3061.57
624.68		3127.48
624.62		2977.16
624.56		3107.74
624.5		3133.96
624.44		3079.68
624.38		3037.35
624.32		3112.25
624.26		3036.32
624.2		3048.35
624.14		3098.68
624.08		2960.1
624.02		2980.88
623.96		3116.84
623.9		3126.25
623.84		2949.42
623.78		2986.89
623.72		3186.75
623.66		3101.48
623.6		2853.51
623.54		3158.44
623.48		3111.26
623.42		3044.15
623.36		3222.98
623.3		2969.38
623.24		3041.13
623.18		2892.4
623.12		2969.7
623.06		3066.25
623		3148.16
622.94		3131.18
622.88		3112.95
622.82		2925.1
622.76		2962.23
622.7		2967.67
622.64		3019.8
622.58		2946.71
622.52		2944.99
622.46		3055.28
622.4		3077.9
622.34		2876.86
622.28		3040.04
622.22		3134.46
622.16		3160.05
622.1		3030.31
622.04		3136.73
621.98		3068.16
621.92		3043.34
621.86		3110.52
621.8		3188.68
621.74		3049.17
621.68		2960.78
621.62		2892.96
621.56		2861.49
621.5		3104.17
621.44		3257.59
621.38		3165.31
621.32		3141.01
621.26		3119.43
621.2		3077.7
621.14		2977.53
621.08		2901.45
621.02		3084.6
620.96		3145.29
620.9		3218.61
620.84		3037.15
620.78		2968.95
620.72		3166.15
620.66		3068.69
620.6		3099.55
620.54		2985.55
620.48		3029.73
620.42		3170.86
620.36		3126.87
620.3		3115.73
620.24		2954.63
620.18		3053.56
620.12		3190.37
620.06		3025.09
620		3182.39
619.94		3046.28
619.88		3149.68
619.82		2933.68
619.76		3073.8
619.7		3088.72
619.64		3109.76
619.58		2903.74
619.52		2900.84
619.46		3273.67
619.4		3274.1
619.34		3121.9
619.28		3060.56
619.22		2992.01
619.16		3047.46
619.1		2946.31
619.04		3065.06
618.98		3063.53
618.92		3144.32
618.86		3024.37
618.8		3165.72
618.74		3147.3
618.68		3204.59
618.62		3080.41
618.56		3091.41
618.5		3081.8
618.44		3054.03
618.38		2996.56
618.32		3035.29
618.26		3057.03
618.2		3102.29
618.14		3147.74
618.08		2941.32
618.02		3012.46
617.96		2998.23
617.9		3156.81
617.84		2940.76
617.78		2944.94
617.72		3120.93
617.66		3082.77
617.6		3003.22
617.54		3112.85
617.48		2968.36
617.42		3176.93
617.36		3133.12
617.3		3172.43
617.24		3131.59
617.18		3240.9
617.12		3128.65
617.06		2979.28
617		3083.76
616.94		3357.12
616.88		3203.03
616.82		3272.91
616.76		3232.63
616.7		3170.6
616.64		3188.64
616.58		3047.35
616.52		3031.83
616.46		3160.17
616.4		3039.76
616.34		3038.88
616.28		2966.96
616.22		3060.49
616.16		3041.12
616.1		3004.51
616.04		3178.56
615.98		3085.52
615.92		3111.28
615.86		3081.37
615.8		3103.73
615.74		3000.08
615.68		3111.03
615.62		3287.23
615.56		2977.97
615.5		2927.41
615.44		2932.55
615.38		2975.88
615.32		3186.65
615.26		3267.91
615.2		3179.1
615.14		3112.91
615.08		3105.33
615.02		3026.77
614.96		3139.87
614.9		2919.97
614.84		3084.98
614.78		3305.26
614.72		3165.87
614.66		3063.3
614.6		3102.25
614.54		3152.1
614.48		3205.46
614.42		3080.62
614.36		3153.58
614.3		3089.04
614.24		3082.24
614.18		3014.5
614.12		3029.89
614.06		3065.75
614		3088.7
613.94		2967.69
613.88		2974.5
613.82		2842.71
613.76		2970.62
613.7		3050.73
613.64		3091.55
613.58		2923.72
613.52		2948.96
613.46		3025.34
613.4		2960.25
613.34		3028.14
613.28		2996.09
613.22		3132.7
613.16		3251.94
613.1		3074.19
613.04		3165.45
612.98		2973.83
612.92		2884.63
612.86		3032.44
612.8		3131.33
612.74		3024.43
612.68		3156.48
612.62		3137.5
612.56		3272.47
612.5		3029.86
612.44		2979.75
612.38		3148.78
612.32		2970.62
612.26		3106.87
612.2		3120.76
612.14		3058.48
612.08		2988.48
612.02		3022.11
611.96		3037.39
611.9		2979.87
611.84		3232.38
611.78		3088.32
611.72		3092.39
611.66		3196.81
611.6		3238.79
611.54		3238.78
611.48		3213.51
611.42		3308.22
611.36		3193.6
611.3		3246.65
611.24		2997.77
611.18		2905.31
611.12		3003.11
611.06		3104.81
611		3080.46
610.94		3301.99
610.88		3203.51

## Sheet: N1s Scan
							Acquisition Parameters :					Experiment Descriptions :
							Parameter					Experiment\Mono 500祄\YR #010
							Total acquisition time	5 mins 22.6 secs
							Number of Scans	14
﻿							Source Gun Type	Al K Alpha
Axis	Energy	Elements=	384				Spot Size	500 祄
							Lens Mode	Standard
C:\Users\use\AppData\Local\Temp\VGD{C36A58A9-ACB4-4638-B906-C138409F0DE4}.vgd							Analyser Mode	CAE : Pass Energy 30.0 eV
							Energy Step Size	0.060 eV
							Number of Energy Steps	384
Binding Energy (E)				Backgnd.
eV		Counts / s		Counts / s
413.86		2101.8		0
413.8		2076.38		2121.6
413.74		2113.87		2121.12
413.68		2147.93		2119.94
413.62		2133.12		2118.2
413.56		2156.47		2116.36
413.5		2168.74		2114.92
413.44		2168.06		2112.8
413.38		2131.89		2110.04
413.32		2077.68		2107.43
413.26		2133.28		2104.39
413.2		2158.97		2100.97
413.14		2107.84		2097.79
413.08		2155.52		2095.49
413.02		2169.04		2093.27
412.96		2115.49		2090.58
412.9		2052.64		2088.1
412.84		2104.41		2086.5
412.78		2107.64		2085.14
412.72		2090.08		2084.27
412.66		2048.64		2084.27
412.6		2071.89		2084.27
412.54		2093.58		2084.25
412.48		2074.1		2084.23
412.42		2154.06		2084.21
412.36		2174.82		2084.19
412.3		2199.66		2084.17
412.24		2104.86		2084.14
412.18		2054.47		2084.1
412.12		2151.04		2084.06
412.06		2128.31		2084.03
412		2162.79		2083.99
411.94		2134.2		2083.96
411.88		2095.61		2083.92
411.82		2173.59		2083.87
411.76		2131.91		2083.82
411.7		2199.88		2083.77
411.64		2199.74		2083.72
411.58		2171.92		2083.67
411.52		2157.81		2083.62
411.46		2139.83		2083.58
411.4		2085.27		2083.55
411.34		2065.59		2083.52
411.28		2071.38		2083.5
411.22		2067.03		2083.48
411.16		2123.28		2083.46
411.1		2180.11		2083.45
411.04		2108.48		2083.43
410.98		2097.01		2083.41
410.92		2131.31		2083.38
410.86		2121.78		2083.35
410.8		2126.93		2083.32
410.74		2135.07		2083.3
410.68		2116.79		2083.28
410.62		2063.75		2083.26
410.56		2095.25		2083.23
410.5		2132.89		2083.21
410.44		2084.66		2083.2
410.38		2141.8		2083.18
410.32		2100.52		2083.17
410.26		2083.59		2083.16
410.2		2093.02		2083.14
410.14		2067.44		2083.12
410.08		2106.46		2083.1
410.02		2128.08		2083.08
409.96		2152.29		2083.05
409.9		2178.98		2083.01
409.84		2125.94		2082.97
409.78		2168.67		2082.93
409.72		2202.28		2082.89
409.66		2137.36		2082.85
409.6		2049.92		2082.8
409.54		2113.16		2082.77
409.48		2114.06		2082.73
409.42		2175.19		2082.69
409.36		2123.86		2082.66
409.3		2152.67		2082.63
409.24		2143.1		2082.6
409.18		2133.09		2082.57
409.12		2073.65		2082.54
409.06		2111.24		2082.5
409		2079.28		2082.46
408.94		2164.66		2082.43
408.88		2192.33		2082.4
408.82		2150.41		2082.37
408.76		2110.32		2082.32
408.7		2099.8		2082.27
408.64		2195.59		2082.22
408.58		2198.76		2082.18
408.52		2134.59		2082.13
408.46		2127.92		2082.09
408.4		2130.42		2082.05
408.34		2138.21		2082.01
408.28		2113.74		2081.97
408.22		2091.87		2081.94
408.16		2111.16		2081.9
408.1		2183.79		2081.86
408.04		2168.42		2081.81
407.98		2159.64		2081.76
407.92		2154.49		2081.7
407.86		2189.17		2081.64
407.8		2206.44		2081.56
407.74		2193.01		2081.49
407.68		2201.93		2081.42
407.62		2207.97		2081.35
407.56		2177.15		2081.29
407.5		2131.52		2081.22
407.44		2127.87		2081.16
407.38		2147.15		2081.1
407.32		2165.26		2081.05
407.26		2189.27		2080.99
407.2		2124.35		2080.94
407.14		2134.47		2080.88
407.08		2187.13		2080.83
407.02		2201.81		2080.77
406.96		2167.27		2080.7
406.9		2153.14		2080.63
406.84		2154.34		2080.56
406.78		2253.09		2080.49
406.72		2219.83		2080.41
406.66		2183.69		2080.33
406.6		2144.94		2080.25
406.54		2215.11		2080.18
406.48		2231.86		2080.1
406.42		2155.11		2080.03
406.36		2139.35		2079.96
406.3		2176.77		2079.89
406.24		2179.2		2079.84
406.18		2169.67		2079.79
406.12		2125.8		2079.75
406.06		2058.09		2079.71
406		2080.33		2079.68
405.94		2127.56		2079.65
405.88		2106.89		2079.62
405.82		2091.58		2079.59
405.76		2135.22		2079.57
405.7		2186.56		2079.53
405.64		2161.89		2079.49
405.58		2096.5		2079.45
405.52		2150.39		2079.41
405.46		2127.09		2079.35
405.4		2176.54		2079.3
405.34		2183.84		2079.25
405.28		2210.42		2079.21
405.22		2084.29		2079.16
405.16		2095.44		2079.12
405.1		2153.07		2079.07
405.04		2113.74		2079.03
404.98		2119.3		2079
404.92		2138.05		2078.98
404.86		2095.28		2078.96
404.8		2070.95		2078.93
404.74		2113.39		2078.91
404.68		2105.8		2078.88
404.62		2114.96		2078.84
404.56		2140.1		2078.81
404.5		2166.23		2078.78
404.44		2175.02		2078.74
404.38		2127.57		2078.69
404.32		2136.75		2078.65
404.26		2140.91		2078.6
404.2		2163.33		2078.56
404.14		2101.53		2078.51
404.08		2121.67		2078.47
404.02		2136.6		2078.43
403.96		2132.61		2078.39
403.9		2166.72		2078.35
403.84		2135.11		2078.32
403.78		2147.73		2078.28
403.72		2057.96		2078.24
403.66		2136.63		2078.2
403.6		2156.86		2078.15
403.54		2120.48		2078.11
403.48		2168.99		2078.06
403.42		2165.81		2078.01
403.36		2165.82		2077.95
403.3		2177.98		2077.88
403.24		2174.17		2077.8
403.18		2217.99		2077.72
403.12		2253.28		2077.63
403.06		2241.33		2077.54
403		2204.49		2077.45
402.94		2176.26		2077.36
402.88		2229		2077.27
402.82		2223.18		2077.17
402.76		2129.7		2077.09
402.7		2193.61		2077
402.64		2252.68		2076.9
402.58		2178.87		2076.81
402.52		2267.01		2076.71
402.46		2207.81		2076.6
402.4		2232.78		2076.49
402.34		2289.78		2076.36
402.28		2288.69		2076.22
402.22		2288.95		2076.07
402.16		2331.71		2075.91
402.1		2382.95		2075.73
402.04		2379.3		2075.54
401.98		2342.8		2075.35
401.92		2389.22		2075.13
401.86		2403.05		2074.91
401.8		2449.94		2074.69
401.74		2442.95		2074.45
401.68		2384.89		2074.2
401.62		2451.29		2073.92
401.56		2529.27		2073.63
401.5		2527.57		2073.31
401.44		2653.91		2072.97
401.38		2651.58		2072.61
401.32		2691.65		2072.21
401.26		2727.64		2071.78
401.2		2739.09		2071.31
401.14		2818.45		2070.82
401.08		2907.87		2070.3
401.02		2963.19		2069.76
400.96		2917.25		2069.2
400.9		2919.87		2068.62
400.84		2954.97		2068.02
400.78		2936.63		2067.41
400.72		2996.54		2066.8
400.66		3021.29		2066.19
400.6		2915.96		2065.59
400.54		2920.33		2064.98
400.48		2943.53		2064.38
400.42		2877.15		2063.78
400.36		2862.15		2063.19
400.3		2928.83		2062.62
400.24		2898.25		2062.06
400.18		2855.17		2061.52
400.12		2809.63		2061
400.06		2767.67		2060.5
400		2631.06		2060.02
399.94		2645.92		2059.55
399.88		2663.45		2059.12
399.82		2653.44		2058.7
399.76		2629.77		2058.31
399.7		2577		2057.93
399.64		2533.26		2057.57
399.58		2560.44		2057.22
399.52		2503.68		2056.89
399.46		2458.81		2056.57
399.4		2477.42		2056.26
399.34		2455.5		2055.97
399.28		2510.19		2055.68
399.22		2344.33		2055.4
399.16		2463.12		2055.13
399.1		2477.21		2054.86
399.04		2460.78		2054.61
398.98		2400.69		2054.35
398.92		2382.73		2054.11
398.86		2346.25		2053.86
398.8		2380.98		2053.62
398.74		2408.78		2053.38
398.68		2409.59		2053.16
398.62		2385		2052.94
398.56		2387.9		2052.73
398.5		2268.47		2052.53
398.44		2313.48		2052.35
398.38		2282.76		2052.17
398.32		2219.57		2052
398.26		2260.28		2051.85
398.2		2275.17		2051.7
398.14		2231.61		2051.57
398.08		2240.33		2051.44
398.02		2230.6		2051.32
397.96		2171.93		2051.21
397.9		2218.07		2051.11
397.84		2150.8		2051.02
397.78		2136.3		2050.95
397.72		2121.98		2050.89
397.66		2077.48		2050.84
397.6		2036.47		2050.78
397.54		2127.75		2050.74
397.48		2118.53		2050.71
397.42		2134.31		2050.68
397.36		2093.9		2050.65
397.3		2057.35		2050.62
397.24		2082.93		2050.59
397.18		2108.08		2050.56
397.12		2069.93		2050.53
397.06		2062.01		2050.51
397		2099.79		2050.49
396.94		2073.94		2050.46
396.88		2080.4		2050.43
396.82		2124.16		2050.4
396.76		2154.75		2050.38
396.7		2082		2050.36
396.64		2035.23		2050.33
396.58		2033.61		2050.31
396.52		2084.29		2050.28
396.46		2086.96		2050.26
396.4		2079		2050.24
396.34		2096.1		2050.22
396.28		2112.37		2050.2
396.22		2089.49		2050.17
396.16		2080.75		2050.14
396.1		2121.19		2050.11
396.04		2073.72		2050.09
395.98		2109.8		2050.08
395.92		2016.79		2050.06
395.86		2016.62		2050.05
395.8		2051.94		2050.04
395.74		2057.57		2050.03
395.68		2051.49		2050.02
395.62		2123.46		2050.01
395.56		2104.03		2049.99
395.5		2077.25		2049.97
395.44		2078.9		2049.95
395.38		2085.41		2049.93
395.32		2068.18		2049.91
395.26		2070.36		2049.89
395.2		2072.51		2049.88
395.14		2054.69		2049.87
395.08		2058.88		2049.86
395.02		2028.64		2049.85
394.96		2034.97		2049.84
394.9		2120.16		2049.82
394.84		2073.79		2049.8
394.78		2076.13		2049.78
394.72		2123.87		2049.75
394.66		2150.8		2049.73
394.6		2107.25		2049.7
394.54		2037.53		2049.68
394.48		2033.66		2049.67
394.42		2055.8		2049.65
394.36		2068.76		2049.64
394.3		2022.72		2049.64
394.24		2017.36		2049.63
394.18		2077.49		2049.62
394.12		2113.29		2049.6
394.06		2083.78		2049.59
394		2104.92		2049.57
393.94		2111.52		2049.55
393.88		2075.49		2049.52
393.82		2070.95		2049.5
393.76		2087.64		2049.48
393.7		2060.35		2049.47
393.64		2012.29		2049.46
393.58		2037.34		2049.46
393.52		2037.44		2049.46
393.46		2055.46		2049.87
393.4		2037.4		2050.28
393.34		2051.63		2050.69
393.28		2065.6		2051.1
393.22		2136.33		2051.51
393.16		2167.41		2051.92
393.1		2089.51		2052.33
393.04		2041.4		2052.74
392.98		1985.92		2053.15
392.92		2059.9		2053.56
392.86		1995.47		2053.97
392.8		2013		2054.38
392.74		2102.73		2054.79
392.68		2139.41		2055.2
392.62		2076.91		2055.61
392.56		2083.16		2056.02
392.5		2098.79		2056.43
392.44		2063.23		2056.84
392.38		2095.82		2057.25
392.32		2126.64		2057.66
392.26		2089.14		2058.07
392.2		2097.86		2058.48
392.14		2136.23		2058.89
392.08		2128.64		2059.3
392.02		2108.91		2059.71
391.96		2051.59		2060.12
391.9		2015.3		2060.53
391.84		2039.29		2060.94
391.78		2022.28		2061.35
391.72		2076.32		2061.76
391.66		2076.81		2062.17
391.6		2114.92		2062.58
391.54		2144.39		2062.99
391.48		2076.53		2063.4
391.42		2051.39		2063.81
391.36		2088.76		2064.22
391.3		2090.64		2064.63
391.24		2054.8		2065.04
391.18		2062.74		2065.45
391.12		2045.7		2065.86
391.06		2071.4		2066.27
391		2098.77		2066.68
390.94		2086.46		2076.88
390.88		2096.22		0

## Sheet: O1s Scan
							Acquisition Parameters :					Experiment Descriptions :
							Parameter					Experiment\Mono 500祄\YR #010
							Total acquisition time	3 mins 3.4 secs
							Number of Scans	10
﻿							Source Gun Type	Al K Alpha
Axis	Energy	Elements=	367				Spot Size	500 祄
							Lens Mode	Standard
C:\Users\use\AppData\Local\Temp\VGD{3B5E3364-2D6C-4E03-918F-1C2AE87EB38D}.vgd							Analyser Mode	CAE : Pass Energy 30.0 eV
							Energy Step Size	0.060 eV
							Number of Energy Steps	367
Binding Energy (E)				Backgnd.
eV		Counts / s		Counts / s
545.86		2856.03		0
545.8		2846.41		0
545.74		2808.24		0
545.68		2839.31		0
545.62		2918.38		0
545.56		2763.74		0
545.5		2711.89		0
545.44		2660.77		0
545.38		2666.73		0
545.32		2756.62		0
545.26		2792.99		0
545.2		2779.56		0
545.14		2856.41		0
545.08		2853.39		0
545.02		2744.69		0
544.96		2656.59		0
544.9		2626.41		0
544.84		2673.81		0
544.78		2693.01		0
544.72		2606.17		0
544.66		2615.99		0
544.6		2686		0
544.54		2732.83		0
544.48		2788.87		0
544.42		2750		0
544.36		2706.85		0
544.3		2628.31		0
544.24		2617.31		0
544.18		2564.97		0
544.12		2593.76		0
544.06		2687.68		0
544		2626.41		0
543.94		2570.28		0
543.88		2643.78		0
543.82		2595.37		0
543.76		2637.68		0
543.7		2593.87		0
543.64		2525.61		0
543.58		2476.55		0
543.52		2597.21		0
543.46		2659.07		0
543.4		2516.05		0
543.34		2596.45		0
543.28		2611.87		0
543.22		2577.02		0
543.16		2550.61		0
543.1		2573.93		0
543.04		2510.18		0
542.98		2500.26		0
542.92		2534.48		0
542.86		2534.64		2519.08
542.8		2547.23		2518.41
542.74		2538.93		2517.58
542.68		2459.63		2515.97
542.62		2472.47		2506.95
542.56		2524.39		2496.24
542.5		2529.63		2486.43
542.44		2585.24		2478.07
542.38		2463.31		2473.66
542.32		2428.89		2465.01
542.26		2440.84		2453.84
542.2		2408.58		2443.16
542.14		2464.14		2430.35
542.08		2426.78		2425.77
542.02		2425.94		2425.73
541.96		2474.24		2425.71
541.9		2383.91		2424.4
541.84		2343.32		2420.37
541.78		2423.74		2420.27
541.72		2486.7		2420.11
541.66		2433		2417.97
541.6		2381.88		2417.91
541.54		2426.74		2417.8
541.48		2451.07		2416.84
541.42		2431.36		2415.57
541.36		2389.58		2414.14
541.3		2459.92		2412.74
541.24		2459.36		2411.15
541.18		2495.83		2409.33
541.12		2417.09		2407.15
541.06		2396.4		2404.76
541		2444.09		2402.22
540.94		2487.59		2400.7
540.88		2441.84		2399.82
540.82		2390.63		2399.45
540.76		2297.72		2399.34
540.7		2358.15		2398.86
540.64		2415.48		2397.98
540.58		2363.17		2397.22
540.52		2430.01		2396.47
540.46		2477.86		2394.98
540.4		2465.32		2391.77
540.34		2432.47		2387.56
540.28		2455.58		2383.46
540.22		2455.91		2379.24
540.16		2431.73		2375.16
540.1		2369.05		2372.46
540.04		2342.53		2371.23
539.98		2381.66		2369.92
539.92		2306.92		2369
539.86		2295.6		2368.98
539.8		2431.13		2368.97
539.74		2406.41		2368.94
539.68		2355.96		2368.9
539.62		2435.25		2368.85
539.56		2456.2		2368.8
539.5		2537.04		2368.74
539.44		2460.97		2368.69
539.38		2374.52		2368.64
539.32		2359.36		2368.58
539.26		2329.56		2368.5
539.2		2396.76		2368.42
539.14		2559.48		2368.35
539.08		2577.94		2368.29
539.02		2511.8		2368.23
538.96		2352.17		2368.16
538.9		2385.06		2368.08
538.84		2350.91		2368
538.78		2429.32		2367.94
538.72		2487.6		2367.89
538.66		2453.55		2367.85
538.6		2309.98		2367.8
538.54		2330.85		2367.75
538.48		2486.75		2367.69
538.42		2488.13		2367.64
538.36		2400.46		2367.59
538.3		2373.22		2367.55
538.24		2409.45		2367.51
538.18		2405.63		2367.45
538.12		2383.97		2367.41
538.06		2395.92		2367.38
538		2379.77		2367.35
537.94		2356.93		2367.32
537.88		2359.36		2367.28
537.82		2406.24		2367.24
537.76		2374		2367.2
537.7		2455.24		2367.16
537.64		2440.2		2367.1
537.58		2440.56		2367.03
537.52		2429.36		2366.96
537.46		2505.09		2366.88
537.4		2470.87		2366.79
537.34		2462.92		2366.71
537.28		2456.19		2366.63
537.22		2476.7		2366.54
537.16		2414.48		2366.45
537.1		2401.52		2366.37
537.04		2456.74		2366.29
536.98		2534.09		2366.21
536.92		2407.26		2366.13
536.86		2421.57		2366.04
536.8		2417.66		2365.95
536.74		2518.98		2365.84
536.68		2552.38		2365.71
536.62		2511.42		2365.59
536.56		2603.66		2365.44
536.5		2580.71		2365.27
536.44		2576.77		2365.09
536.38		2689.08		2364.91
536.32		2596.01		2364.73
536.26		2561.28		2364.53
536.2		2558.31		2364.32
536.14		2596.94		2364.1
536.08		2664.87		2363.87
536.02		2719.75		2363.62
535.96		2731.14		2363.35
535.9		2751.34		2363.06
535.84		2844.84		2362.73
535.78		2819.54		2362.39
535.72		2920.89		2362.03
535.66		2833.47		2361.66
535.6		2841.6		2361.25
535.54		2876.18		2360.81
535.48		2953.49		2360.34
535.42		3059.1		2359.82
535.36		3152.62		2359.25
535.3		3224.71		2358.63
535.24		3382.95		2357.92
535.18		3451.17		2357.13
535.12		3573.77		2356.26
535.06		3788.72		2355.28
535		3811.65		2354.19
534.94		4048.77		2353
534.88		4260.52		2351.68
534.82		4452.44		2350.21
534.76		4535.88		2348.6
534.7		4845.33		2346.82
534.64		5193.99		2344.87
534.58		5320.76		2342.75
534.52		5686.08		2340.45
534.46		5897.24		2337.95
534.4		6106.85		2335.25
534.34		6448.54		2332.32
534.28		6678.14		2329.19
534.22		7100.66		2325.81
534.16		7409.78		2322.2
534.1		7701.84		2318.34
534.04		8139.4		2314.22
533.98		8497.55		2309.84
533.92		8890.79		2305.19
533.86		9158.05		2300.3
533.8		9487.41		2295.16
533.74		9872.97		2289.78
533.68		10072.3		2284.17
533.62		10256.4		2278.36
533.56		10520.4		2272.36
533.5		10810.6		2266.17
533.44		10938.9		2259.83
533.38		11171.9		2253.37
533.32		11224.3		2246.78
533.26		11320.2		2240.1
533.2		11323.9		2233.34
533.14		11392.5		2226.54
533.08		11488.2		2219.74
533.02		11337.2		2212.94
532.96		11164.8		2206.19
532.9		10985.5		2199.48
532.84		10977.7		2192.84
532.78		10759.3		2186.3
532.72		10628.7		2179.86
532.66		10480.2		2173.53
532.6		10150.7		2167.31
532.54		10210.4		2161.19
532.48		10029.7		2155.18
532.42		9805.74		2149.29
532.36		9646.05		2143.53
532.3		9589.88		2137.88
532.24		9313.74		2132.32
532.18		9116.83		2126.89
532.12		9063.41		2121.6
532.06		8923.86		2116.42
532		8702.41		2111.37
531.94		8318.93		2106.47
531.88		8343.51		2101.71
531.82		8113.72		2097.1
531.76		7790.87		2092.65
531.7		7510.27		2088.35
531.64		7352.19		2084.22
531.58		7133.48		2080.25
531.52		7019.13		2076.45
531.46		6610.37		2072.83
531.4		6436.21		2069.39
531.34		6162.45		2066.12
531.28		6005.22		2063.04
531.22		5695.7		2060.14
531.16		5292.01		2057.44
531.1		5173.19		2054.93
531.04		4861.13		2052.59
530.98		4626.87		2050.44
530.92		4357.9		2048.47
530.86		4220.6		2046.67
530.8		4033.88		2045.01
530.74		3782.54		2043.5
530.68		3657.59		2042.13
530.62		3540.02		2040.88
530.56		3368.64		2039.74
530.5		3255.25		2038.71
530.44		3151.91		2037.78
530.38		3020.3		2036.94
530.32		2857.75		2036.2
530.26		2823.51		2035.53
530.2		2676.52		2034.93
530.14		2600.3		2034.41
530.08		2581.97		2033.94
530.02		2447.2		2033.52
529.96		2400.98		2033.13
529.9		2509.61		2032.79
529.84		2480.07		2032.47
529.78		2407.87		2032.19
529.72		2301.53		2031.94
529.66		2376.56		2031.71
529.6		2220.57		2031.51
529.54		2114.37		2031.32
529.48		2167.27		2031.16
529.42		2183.63		2031.01
529.36		2233.43		2030.88
529.3		2243.2		2030.76
529.24		2211.23		2030.66
529.18		2129.86		2030.57
529.12		2096.43		2030.47
529.06		2111.64		2030.37
529		2043.52		2030.29
528.94		2179.57		2030.21
528.88		2181.94		2030.15
528.82		2126.35		2030.08
528.76		2075.49		2030.02
528.7		2113.35		2029.96
528.64		2084.51		2029.89
528.58		2084.91		2029.82
528.52		2124.26		2029.76
528.46		2138.16		2029.7
528.4		2185.05		2029.63
528.34		2074.79		2029.57
528.28		2128.5		2029.51
528.22		2095.25		2029.44
528.16		2089.65		2029.37
528.1		2088.44		2029.3
528.04		2144.51		2029.25
527.98		2180.55		2029.2
527.92		2080.8		2029.15
527.86		2024.26		2029.11
527.8		2069.63		2029.07
527.74		2037.34		2029.03
527.68		2059.65		2029.01
527.62		2052.73		2029
527.56		2020.06		2028.99
527.5		2023.27		2028.97
527.44		2048.24		2028.96
527.38		2037.97		2028.95
527.32		2070.45		2028.94
527.26		2072.53		2028.93
527.2		2035.49		2028.92
527.14		2011.11		2028.91
527.08		2013.82		2028.9
527.02		2059.51		2028.89
526.96		2018.07		2028.88
526.9		2046.37		2028.86
526.84		2082.53		2028.84
526.78		2106.43		2028.8
526.72		2104.64		2028.76
526.66		2080.89		2028.71
526.6		2165.57		2028.66
526.54		2128.38		2028.6
526.48		2093.33		2028.55
526.42		2066.36		2028.49
526.36		2104.74		2028.44
526.3		2068.44		2028.39
526.24		2063.36		2028.34
526.18		2109.98		2028.29
526.12		2112.07		2028.24
526.06		2094.58		2028.2
526		2118.64		2028.15
525.94		2093.78		2028.12
525.88		2036.99		2028.07
525.82		2048.72		2028.03
525.76		2033.28		2027.99
525.7		2134.96		2027.95
525.64		2093.36		2027.91
525.58		2061.43		2027.88
525.52		2105.99		2027.85
525.46		2120.31		2027.83
525.4		2011.37		2027.8
525.34		1980.32		2027.79
525.28		1994.16		2027.79
525.22		2023.61		2027.79
525.16		2004.53		2027.78
525.1		1961.97		2029.29
525.04		2087.59		2030.8
524.98		2129.5		2032.32
524.92		2056.97		2033.83
524.86		2076.7		2035.34
524.8		2171.37		2036.85
524.74		2159.91		2038.36
524.68		2090.76		2039.87
524.62		2092.8		2041.38
524.56		2045.98		2042.9
524.5		2031.27		2044.41
524.44		2020.32		2045.92
524.38		2038.29		2047.43
524.32		2136.79		2048.94
524.26		2033.53		2050.45
524.2		2069.56		2051.96
524.14		2103.67		2053.48
524.08		2110.69		2054.99
524.02		2055.86		2056.5
523.96		1977.55		2058.01
523.9		2030.74		0

## Sheet: C1s Scan
							Acquisition Parameters :					Experiment Descriptions :
							Parameter					Experiment\Mono 500祄\YR #010
							Total acquisition time	2 mins 52.7 secs
							Number of Scans	9
﻿							Source Gun Type	Al K Alpha
Axis	Energy	Elements=	384				Spot Size	500 祄
							Lens Mode	Standard
C:\Users\use\AppData\Local\Temp\VGD{B523BEC4-E026-4035-9600-8175A6B3D68E}.vgd							Analyser Mode	CAE : Pass Energy 30.0 eV
							Energy Step Size	0.060 eV
							Number of Energy Steps	384
Binding Energy (E)				Backgnd.
eV		Counts / s		Counts / s
300.86		1346.33		0
300.8		1359.98		0
300.74		1402.2		0
300.68		1357.27		0
300.62		1343.9		0
300.56		1344.28		0
300.5		1362.41		0
300.44		1476.91		0
300.38		1375.38		0
300.32		1395.97		0
300.26		1430		0
300.2		1400.14		0
300.14		1326.31		0
300.08		1377.82		0
300.02		1317.6		0
299.96		1346.82		0
299.9		1395.79		0
299.84		1341.16		0
299.78		1230.07		0
299.72		1270.05		0
299.66		1299.23		0
299.6		1282.74		0
299.54		1272.22		0
299.48		1322.57		0
299.42		1306.75		0
299.36		1277.57		0
299.3		1294.6		0
299.24		1286.57		0
299.18		1308.17		0
299.12		1322.04		0
299.06		1266.23		0
299		1236.33		0
298.94		1266.71		0
298.88		1342.59		0
298.82		1350.25		0
298.76		1301.39		0
298.7		1278.3		0
298.64		1301.96		0
298.58		1262.68		0
298.52		1315.02		0
298.46		1378.37		0
298.4		1380.68		0
298.34		1320.9		0
298.28		1311.55		0
298.22		1314.75		0
298.16		1239.53		0
298.1		1242.4		0
298.04		1372.69		0
297.98		1337.33		0
297.92		1329.98		0
297.86		1354.17		0
297.8		1414.54		0
297.74		1411		0
297.68		1369.95		0
297.62		1414.34		0
297.56		1444.01		0
297.5		1469.24		0
297.44		1485.58		0
297.38		1443.75		0
297.32		1559.46		0
297.26		1541.01		0
297.2		1608.5		0
297.14		1590.59		0
297.08		1594.91		0
297.02		1611.8		0
296.96		1611.45		0
296.9		1646.64		0
296.84		1694.05		0
296.78		1722.81		0
296.72		1746.92		0
296.66		1702.39		0
296.6		1656.1		0
296.54		1776.2		0
296.48		1746.88		0
296.42		1625.15		0
296.36		1639.2		0
296.3		1641.37		0
296.24		1618.93		0
296.18		1604.65		0
296.12		1592.02		0
296.06		1655.63		0
296		1640.59		0
295.94		1634.67		0
295.88		1653.08		0
295.82		1558.43		0
295.76		1575.95		0
295.7		1503.97		0
295.64		1524.02		0
295.58		1523.62		0
295.52		1509.01		0
295.46		1505.2		0
295.4		1515.31		0
295.34		1462.21		0
295.28		1542.22		0
295.22		1524.87		0
295.16		1515.55		0
295.1		1579.85		0
295.04		1538.66		0
294.98		1569.21		0
294.92		1644.47		0
294.86		1611.4		0
294.8		1639.91		0
294.74		1604.22		0
294.68		1637.61		0
294.62		1718.64		0
294.56		1764.77		0
294.5		1825.09		0
294.44		1868.81		0
294.38		1956.1		0
294.32		1956.19		0
294.26		1959		0
294.2		2067.5		0
294.14		2090.32		0
294.08		2119.46		0
294.02		2147.2		0
293.96		2180.2		0
293.9		2174.41		0
293.84		2131.72		0
293.78		2144.52		0
293.72		2196.47		0
293.66		2239.09		2171.81
293.6		2241.96		2162.96
293.54		2172.88		2152.76
293.48		2139.04		2136.6
293.42		2106.16		2110.15
293.36		2115.13		2077.26
293.3		2125.66		2042.78
293.24		2121.95		2005.97
293.18		1977.41		1965.76
293.12		1936.21		1922.08
293.06		1931.47		1876.19
293		1856.97		1825.36
292.94		1798.43		1774.62
292.88		1724.53		1725.79
292.82		1763.08		1680.19
292.76		1675.51		1636.69
292.7		1655.2		1598.18
292.64		1515.01		1562.92
292.58		1523.22		1533.26
292.52		1502.33		1505.53
292.46		1498.31		1481.65
292.4		1438.52		1462.84
292.34		1466.06		1453.59
292.28		1500.99		1447.52
292.22		1430.86		1445.77
292.16		1385.13		1444.48
292.1		1404.89		1444.32
292.04		1419.15		1444.13
291.98		1483.57		1443.94
291.92		1471.18		1443.76
291.86		1526.85		1443.57
291.8		1447.6		1443.36
291.74		1456.34		1443.11
291.68		1464.67		1442.83
291.62		1440.85		1442.56
291.56		1548.1		1442.28
291.5		1478.68		1442.03
291.44		1474.38		1441.77
291.38		1469.8		1441.5
291.32		1450.45		1441.24
291.26		1470.53		1440.97
291.2		1475.31		1440.73
291.14		1418.17		1440.47
291.08		1459.44		1440.19
291.02		1478.91		1439.88
290.96		1510.46		1439.54
290.9		1529.37		1439.18
290.84		1580.06		1438.8
290.78		1523		1438.38
290.72		1528.61		1437.93
290.66		1565.4		1437.42
290.6		1510.35		1436.89
290.54		1584.31		1436.3
290.48		1623.4		1435.7
290.42		1602.3		1435.07
290.36		1690.23		1434.43
290.3		1634.52		1433.78
290.24		1588.25		1433.09
290.18		1570.81		1432.37
290.12		1593.84		1431.62
290.06		1628.61		1430.82
290		1657.37		1429.97
289.94		1697.86		1429.05
289.88		1787.91		1428.05
289.82		1845.63		1426.96
289.76		1837.49		1425.8
289.7		1829.38		1424.56
289.64		1872.46		1423.23
289.58		1822.86		1421.8
289.52		1873.99		1420.3
289.46		1917.57		1418.74
289.4		2031.49		1417.1
289.34		2001.54		1415.35
289.28		2005.67		1413.47
289.22		2116.25		1411.44
289.16		2165.24		1409.29
289.1		2287.06		1407.08
289.04		2279.56		1404.81
288.98		2249.49		1402.46
288.92		2106.22		1399.97
288.86		2223.25		1397.39
288.8		2219.48		1394.73
288.74		2422.75		1392.03
288.68		2429.06		1389.28
288.62		2402.8		1386.43
288.56		2358.58		1383.45
288.5		2440.73		1380.37
288.44		2561.76		1377.19
288.38		2505.59		1374
288.32		2515.13		1370.78
288.26		2512.9		1367.52
288.2		2452.59		1364.22
288.14		2478.21		1360.83
288.08		2484.31		1357.37
288.02		2514.08		1353.87
287.96		2661.81		1350.3
287.9		2760.47		1346.64
287.84		2624.36		1342.87
287.78		2730.94		1338.98
287.72		2756.44		1334.92
287.66		2778.87		1330.68
287.6		2839.76		1326.29
287.54		2991.76		1321.76
287.48		3095.65		1317.02
287.42		3131.11		1312.08
287.36		3160.16		1306.92
287.3		3274.72		1301.52
287.24		3349.91		1295.89
287.18		3455.94		1290.04
287.12		3499.37		1283.99
287.06		3567.93		1277.7
287		3674.06		1271.17
286.94		3705.36		1264.42
286.88		3854.25		1257.45
286.82		3922.38		1250.28
286.76		3908.67		1242.91
286.7		4040.8		1235.33
286.64		4052.5		1227.54
286.58		4104.49		1219.53
286.52		4199.59		1211.32
286.46		4281.31		1202.91
286.4		4386.09		1194.21
286.34		4421.61		1185.2
286.28		4553.94		1175.85
286.22		4752.22		1166.16
286.16		5007.17		1156.03
286.1		5099.51		1145.48
286.04		5174.91		1134.49
285.98		5516.13		1123.02
285.92		5635.41		1111
285.86		5711.9		1098.37
285.8		5939.72		1085.11
285.74		6246.48		1071.07
285.68		6686.25		1056.19
285.62		6985.7		1040.55
285.56		7545.24		1024
285.5		7843.29		1006.43
285.44		7930.4		987.795
285.38		8468.58		968.068
285.32		8947.44		947.234
285.26		9338.27		925.284
285.2		9682.41		902.302
285.14		10181.7		878.315
285.08		10499.7		853.233
285.02		10774.3		827.172
284.96		10972.2		800.22
284.9		11352.2		772.488
284.84		11496.4		744.169
284.78		11677		715.532
284.72		11696.4		686.801
284.66		11395.2		658.162
284.6		11002.9		629.841
284.54		10577.5		602.186
284.48		10236.3		575.46
284.42		9693.87		549.965
284.36		8922.85		525.936
284.3		8209.23		503.513
284.24		7393.72		482.773
284.18		6653.44		463.843
284.12		5897.11		446.846
284.06		5268.12		431.742
284		4431.23		418.432
283.94		3705.55		406.865
283.88		3307.14		396.886
283.82		2877.45		388.331
283.76		2347.47		381.082
283.7		2057.94		375.02
283.64		1871.79		369.948
283.58		1515.06		365.7
283.52		1293.34		362.198
283.46		1113.06		359.356
283.4		945.52		357.026
283.34		808.71		355.124
283.28		667.895		353.61
283.22		636.704		352.386
283.16		628.437		351.379
283.1		570.284		350.542
283.04		550.88		349.829
282.98		563.735		349.207
282.92		544.242		348.652
282.86		529.625		348.161
282.8		503.165		347.728
282.74		439.057		347.335
282.68		422.48		346.972
282.62		433.579		346.637
282.56		435.442		346.335
282.5		449.57		346.067
282.44		465.72		345.831
282.38		431.606		345.6
282.32		418.439		345.367
282.26		392.124		345.136
282.2		424.022		344.917
282.14		424.61		344.707
282.08		424.042		344.5
282.02		397.964		344.289
281.96		415.758		344.078
281.9		452.519		343.869
281.84		445.133		343.672
281.78		415.391		343.483
281.72		386.643		343.304
281.66		380.628		343.131
281.6		395.509		342.985
281.54		391.125		342.875
281.48		377.682		342.785
281.42		322.51		342.706
281.36		334.675		342.638
281.3		378.099		342.579
281.24		378.202		342.53
281.18		349.146		342.478
281.12		349.023		342.412
281.06		364.737		342.324
281		396.904		342.225
280.94		426.22		342.127
280.88		395.863		342.023
280.82		367.144		341.92
280.76		377.07		341.815
280.7		393.989		341.72
280.64		348.721		341.634
280.58		350.943		341.573
280.52		332.363		341.528
280.46		369.575		341.491
280.4		337.588		341.468
280.34		346.618		341.464
280.28		339.651		341.458
280.22		329.631		341.444
280.16		331.125		341.419
280.1		353.099		341.406
280.04		381.404		341.395
279.98		366.996		341.394
279.92		329.479		341.398
279.86		330.613		341.402
279.8		314.509		341.406
279.74		335.688		341.41
279.68		372.565		341.414
279.62		369.365		341.417
279.56		356.219		341.421
279.5		381.997		341.425
279.44		379.504		341.429
279.38		376.016		341.433
279.32		352.844		341.437
279.26		357.378		341.441
279.2		345.975		341.445
279.14		352.776		341.449
279.08		378.123		341.453
279.02		335.485		341.457
278.96		363.7		341.461
278.9		334.182		341.465
278.84		375.154		341.469
278.78		337.919		341.473
278.72		329.926		341.477
278.66		349.774		341.481
278.6		339.361		341.484
278.54		357.131		341.488
278.48		354.544		341.657
278.42		348.148		341.826
278.36		332.654		341.995
278.3		323.939		342.758
278.24		342.389		343.522
278.18		348.53		344.286
278.12		331.255		345.05
278.06		370.239		347.116
278		366.341		350.151
277.94		343.019		353.186
277.88		359.733		0

## Sheet: Survey
							Acquisition Parameters :					Experiment Descriptions :
							Parameter					Experiment\Mono 500祄\YR #010
							Total acquisition time	2 mins 16.0 secs
							Number of Scans	2
﻿							Source Gun Type	Al K Alpha
Axis	Energy	Elements=	1361				Spot Size	500 祄
							Lens Mode	Standard
C:\Users\use\AppData\Local\Temp\VGD{C185E40C-DA7C-4869-852E-D9FAA4CFE010}.vgd							Analyser Mode	CAE : Pass Energy 100.0 eV
							Energy Step Size	1.000 eV
							Number of Energy Steps	1361
Binding Energy (E)
eV		Counts / s
1351.08		35132
1350.08		35248.6
1349.08		35230.3
1348.08		34880.7
1347.08		35953.1
1346.08		35640.9
1345.08		35408.3
1344.08		34488.3
1343.08		34798.4
1342.08		35171
1341.08		35491.3
1340.08		35139.3
1339.08		34122.2
1338.08		34612.7
1337.08		35081.9
1336.08		34413.5
1335.08		34205.6
1334.08		34637.6
1333.08		34083.2
1332.08		34270.5
1331.08		34630.3
1330.08		34580.7
1329.08		34469.4
1328.08		34223.9
1327.08		33750.3
1326.08		33604.4
1325.08		33876.7
1324.08		33896.9
1323.08		33791.3
1322.08		33638.8
1321.08		33953.3
1320.08		33187.2
1319.08		32492.3
1318.08		32934.9
1317.08		33067.7
1316.08		32968.6
1315.08		32629
1314.08		32094.9
1313.08		32343.4
1312.08		32655.2
1311.08		32904.6
1310.08		32371.4
1309.08		32955.7
1308.08		31933.1
1307.08		33089.6
1306.08		35963.3
1305.08		39252.4
1304.08		39070.8
1303.08		36006.7
1302.08		32636.5
1301.08		32103.2
1300.08		31720
1299.08		32381.6
1298.08		31763.2
1297.08		31802.3
1296.08		31748.9
1295.08		32241.9
1294.08		32162.8
1293.08		32260.5
1292.08		31532.6
1291.08		31633.5
1290.08		32279.4
1289.08		31843.4
1288.08		31180.6
1287.08		31780.8
1286.08		31389
1285.08		31850.8
1284.08		31751.3
1283.08		31766.1
1282.08		32531.8
1281.08		32457
1280.08		32372.9
1279.08		32267.4
1278.08		32207.7
1277.08		31815.2
1276.08		31969
1275.08		32545
1274.08		32376.5
1273.08		32259.8
1272.08		32464.8
1271.08		31945.5
1270.08		31705.4
1269.08		32071.6
1268.08		32409.5
1267.08		32343.1
1266.08		31940.9
1265.08		32432.4
1264.08		32592.5
1263.08		32347.1
1262.08		32988.3
1261.08		32078.5
1260.08		32509.4
1259.08		32789.6
1258.08		32925.8
1257.08		32254.6
1256.08		32774.3
1255.08		32790
1254.08		32055.8
1253.08		31711.9
1252.08		32455.5
1251.08		33012.2
1250.08		33560.3
1249.08		34485.7
1248.08		33694.2
1247.08		32502.2
1246.08		32805.4
1245.08		33247.3
1244.08		33465.1
1243.08		33287.8
1242.08		33323.8
1241.08		34401.2
1240.08		33948.5
1239.08		34794.3
1238.08		34916.8
1237.08		34209.9
1236.08		34367.9
1235.08		34120.8
1234.08		34387.5
1233.08		34473.1
1232.08		34240.6
1231.08		33591.6
1230.08		33870.5
1229.08		33881.7
1228.08		34562.9
1227.08		34646.2
1226.08		34307.5
1225.08		34069
1224.08		33826.6
1223.08		33745.8
1222.08		33951.5
1221.08		32812
1220.08		32038.5
1219.08		32369.3
1218.08		31111.9
1217.08		30711.6
1216.08		29899.1
1215.08		28682.7
1214.08		28271.1
1213.08		28359
1212.08		27080.6
1211.08		25779
1210.08		25282
1209.08		24348
1208.08		24369.6
1207.08		24565.1
1206.08		24052.8
1205.08		23487.4
1204.08		23392.6
1203.08		23481.6
1202.08		23651.8
1201.08		23581.3
1200.08		23410.7
1199.08		23179
1198.08		23916.9
1197.08		24429.6
1196.08		23970
1195.08		23304.2
1194.08		23918.1
1193.08		23212.5
1192.08		22780.6
1191.08		23173.2
1190.08		23909.6
1189.08		24178.3
1188.08		23789.6
1187.08		23934.7
1186.08		23600.7
1185.08		23179.6
1184.08		22612.1
1183.08		23549.7
1182.08		23048.4
1181.08		23651.7
1180.08		23873
1179.08		23607.2
1178.08		23687.2
1177.08		22968.3
1176.08		23477.3
1175.08		23356
1174.08		23120.8
1173.08		23069.8
1172.08		23248.7
1171.08		22712.2
1170.08		23554.8
1169.08		23429.5
1168.08		22915
1167.08		23095.7
1166.08		23220
1165.08		23268.9
1164.08		23579.1
1163.08		24151.1
1162.08		24191.8
1161.08		24396.2
1160.08		23918.1
1159.08		23732.8
1158.08		23659.8
1157.08		23460.5
1156.08		23015.2
1155.08		23624.3
1154.08		23815.3
1153.08		24083.1
1152.08		23936.4
1151.08		23847.1
1150.08		23889.4
1149.08		23542
1148.08		23786.5
1147.08		23341.5
1146.08		22703.7
1145.08		22224.3
1144.08		23361.1
1143.08		23249.5
1142.08		23263.9
1141.08		23131.8
1140.08		23453.6
1139.08		23422.4
1138.08		23509.5
1137.08		24033.9
1136.08		24279.6
1135.08		23948.8
1134.08		23385.1
1133.08		23439.7
1132.08		24163.1
1131.08		24096.3
1130.08		23733.8
1129.08		23539.8
1128.08		23681.6
1127.08		23544.3
1126.08		24618.7
1125.08		24888.4
1124.08		23856.1
1123.08		24345.2
1122.08		24523.7
1121.08		24214.7
1120.08		24190.6
1119.08		23531.8
1118.08		23694.8
1117.08		23646.1
1116.08		23707.2
1115.08		23909.9
1114.08		24052.1
1113.08		23648.5
1112.08		24272.5
1111.08		23918
1110.08		23545.6
1109.08		23988.7
1108.08		23570.4
1107.08		24329.5
1106.08		24296.3
1105.08		23840.3
1104.08		24367.7
1103.08		24141.2
1102.08		24186.7
1101.08		23708.5
1100.08		23505.3
1099.08		23529.6
1098.08		23127.5
1097.08		23207.3
1096.08		23080.3
1095.08		23582.1
1094.08		23786.3
1093.08		23036.4
1092.08		22717.8
1091.08		23152
1090.08		23874
1089.08		23724.2
1088.08		23219.3
1087.08		23026.5
1086.08		22919.5
1085.08		23201.5
1084.08		23763.3
1083.08		23713.2
1082.08		23658.9
1081.08		23652.9
1080.08		23316.3
1079.08		23383.5
1078.08		23232.2
1077.08		23399.2
1076.08		23670.8
1075.08		23423.2
1074.08		23693.2
1073.08		24291.9
1072.08		25409.2
1071.08		25355.4
1070.08		24533.3
1069.08		24172.4
1068.08		23389.6
1067.08		23778.9
1066.08		24252.1
1065.08		24592.2
1064.08		24443.2
1063.08		23371.1
1062.08		23472.5
1061.08		23284.4
1060.08		23591.3
1059.08		24115.7
1058.08		24020.3
1057.08		23798.9
1056.08		24082.9
1055.08		24308.7
1054.08		24448.4
1053.08		24161.7
1052.08		24318.8
1051.08		23968.5
1050.08		23951.5
1049.08		23813.2
1048.08		24186.5
1047.08		24868.1
1046.08		24440.2
1045.08		24978.1
1044.08		25033.3
1043.08		24097.7
1042.08		23991.5
1041.08		24591.4
1040.08		25012.7
1039.08		24120.1
1038.08		24382.3
1037.08		24513
1036.08		24926.3
1035.08		24912.6
1034.08		24703.1
1033.08		24742.4
1032.08		25359.3
1031.08		24633.7
1030.08		24542.8
1029.08		24239
1028.08		24381.6
1027.08		24875.8
1026.08		24990.7
1025.08		25252.1
1024.08		26123.8
1023.08		25661.1
1022.08		25730.5
1021.08		25473.9
1020.08		25311.6
1019.08		25388.9
1018.08		25375.3
1017.08		25551.2
1016.08		25989.1
1015.08		25677.3
1014.08		25190.7
1013.08		25204.2
1012.08		25805.6
1011.08		25175.9
1010.08		25573.1
1009.08		25423.6
1008.08		25814.1
1007.08		26102.1
1006.08		27094.7
1005.08		27236.1
1004.08		27162.8
1003.08		27268
1002.08		27605
1001.08		27512.5
1000.08		27520
999.08		27423.8
998.08		27000.4
997.08		26121.4
996.08		26174
995.08		26218.3
994.08		25914.5
993.08		25523.4
992.08		24578.3
991.08		24564
990.08		24759.4
989.08		24285.3
988.08		24204.6
987.08		25049.6
986.08		24859.3
985.08		25496.3
984.08		25987.5
983.08		27070
982.08		28685.1
981.08		30009.4
980.08		31469.7
979.08		31244.8
978.08		30827.2
977.08		30338.3
976.08		28941.3
975.08		27599.2
974.08		26978.1
973.08		25655.6
972.08		25344.7
971.08		24237.6
970.08		22911.4
969.08		21759.4
968.08		20336.9
967.08		19454.5
966.08		19281.2
965.08		18559
964.08		18751.8
963.08		18210.2
962.08		18085.8
961.08		17900.2
960.08		18009.2
959.08		18251.4
958.08		18115.8
957.08		17625.9
956.08		17546.7
955.08		17849.6
954.08		17966.1
953.08		18132.6
952.08		17263.2
951.08		17431.8
950.08		17495.4
949.08		17581.2
948.08		17859.8
947.08		17896.9
946.08		18309.4
945.08		18564.9
944.08		18203.6
943.08		17974.9
942.08		18127.9
941.08		17831.2
940.08		17570.2
939.08		17493.5
938.08		18061.6
937.08		18531.5
936.08		18485.7
935.08		18522
934.08		18137.8
933.08		18171.1
932.08		17907.9
931.08		18247.6
930.08		18506.6
929.08		18238.5
928.08		18478.3
927.08		18350.1
926.08		18384.9
925.08		18519
924.08		18610.4
923.08		18118.6
922.08		18318.7
921.08		18131.1
920.08		17600.8
919.08		17854.2
918.08		17651.2
917.08		18387.4
916.08		18369
915.08		17883.4
914.08		18052.4
913.08		18037.7
912.08		18252
911.08		18401.4
910.08		18443.1
909.08		18322.5
908.08		18465.2
907.08		18804.6
906.08		18691.4
905.08		18581
904.08		18012.7
903.08		18075.6
902.08		17953.4
901.08		18091.9
900.08		18360
899.08		18088.2
898.08		18319.7
897.08		18194.4
896.08		18102.8
895.08		18622.3
894.08		18429.9
893.08		18122.1
892.08		18826.4
891.08		18550.5
890.08		18529.4
889.08		17958.8
888.08		17919.9
887.08		17703
886.08		18138.2
885.08		18400.7
884.08		18279.1
883.08		18052.1
882.08		18107.8
881.08		18519
880.08		18972.7
879.08		19055.7
878.08		18446.4
877.08		18359
876.08		18365.4
875.08		18412.2
874.08		18279.8
873.08		18290.4
872.08		18214.3
871.08		18484.4
870.08		18350.4
869.08		18000.7
868.08		17877.9
867.08		17715.8
866.08		18353.4
865.08		18707.6
864.08		18361.4
863.08		18064.7
862.08		18248
861.08		18261.6
860.08		18370.3
859.08		18193.3
858.08		18638.9
857.08		18994.1
856.08		18666.6
855.08		18068.6
854.08		18473.5
853.08		18641.3
852.08		18633.3
851.08		18564
850.08		19212.6
849.08		19389.9
848.08		18600.1
847.08		18105.8
846.08		18440.4
845.08		18744.5
844.08		18239.7
843.08		18319.4
842.08		18076.3
841.08		18358.9
840.08		19348
839.08		19360.8
838.08		19311.8
837.08		18947.6
836.08		19196
835.08		18963.1
834.08		18890.8
833.08		18854.5
832.08		18734.8
831.08		19110.7
830.08		19247.1
829.08		18647.3
828.08		18633.3
827.08		18401.3
826.08		18777.6
825.08		18947.4
824.08		18769
823.08		18507
822.08		18045
821.08		18515.7
820.08		18601.9
819.08		19231.9
818.08		19114.6
817.08		18612.1
816.08		18757.5
815.08		18413.9
814.08		18348.3
813.08		18083.5
812.08		18213.3
811.08		18207.5
810.08		18214.8
809.08		18709.9
808.08		18974.7
807.08		18627.5
806.08		18657.1
805.08		18750
804.08		18705.4
803.08		18473.9
802.08		18697.9
801.08		18849
800.08		19277.5
799.08		19202.9
798.08		18548.7
797.08		18766.7
796.08		18994.3
795.08		19029.1
794.08		18899.5
793.08		19228.3
792.08		19045.5
791.08		18425.8
790.08		18671.6
789.08		18988.3
788.08		18443.5
787.08		18975.7
786.08		18961.3
785.08		18969.9
784.08		19457.9
783.08		18812
782.08		18875.2
781.08		18696.3
780.08		19232.4
779.08		19254.5
778.08		19243
777.08		19257.9
776.08		19226.7
775.08		19396.9
774.08		18731.4
773.08		19233.7
772.08		19253.9
771.08		18875.1
770.08		18904.1
769.08		19503
768.08		18943.8
767.08		18968.6
766.08		19173.7
765.08		19229.9
764.08		18646.1
763.08		18221.4
762.08		18372.9
761.08		18883.7
760.08		19273.2
759.08		19189.9
758.08		18709.6
757.08		18954.3
756.08		19487.2
755.08		19128.4
754.08		19412.3
753.08		19477.2
752.08		19095.8
751.08		19251.3
750.08		19223.1
749.08		19901.7
748.08		19736.8
747.08		19112.8
746.08		18947.8
745.08		18954.4
744.08		19756.2
743.08		19718.1
742.08		19247.9
741.08		19045.9
740.08		19078.7
739.08		19051
738.08		19135
737.08		19237
736.08		19384.9
735.08		19147.2
734.08		19343.2
733.08		19378.5
732.08		19348.7
731.08		19172.5
730.08		19531
729.08		19501.1
728.08		19951.5
727.08		19930.3
726.08		20155.7
725.08		19349
724.08		19178.4
723.08		19813.8
722.08		19739.4
721.08		19713.4
720.08		18913.5
719.08		18556.2
718.08		19233.2
717.08		19628.7
716.08		19465.7
715.08		19842.7
714.08		19685.2
713.08		20092
712.08		19585.6
711.08		19528.4
710.08		19142
709.08		19334.7
708.08		18728.5
707.08		18839.4
706.08		19202.6
705.08		19251.7
704.08		19195.4
703.08		19580.4
702.08		19588.6
701.08		19393
700.08		19523.2
699.08		19375.1
698.08		19759.4
697.08		19391.5
696.08		19592.4
695.08		19519.2
694.08		19717.9
693.08		20499.3
692.08		19714.1
691.08		20103.8
690.08		20074.4
689.08		20969
688.08		20375.4
687.08		20175.5
686.08		20187
685.08		19527.3
684.08		19133.8
683.08		19430
682.08		19705.7
681.08		19528.9
680.08		20009.9
679.08		20218.6
678.08		19043
677.08		19676.5
676.08		19840.7
675.08		19695.9
674.08		20173.1
673.08		19683.1
672.08		19890.2
671.08		20117.2
670.08		20310
669.08		19789.5
668.08		19954.6
667.08		20431.8
666.08		20222.6
665.08		20362.7
664.08		19758.7
663.08		20039.2
662.08		19623.2
661.08		19774.4
660.08		20122.6
659.08		19604
658.08		19953.5
657.08		20158.1
656.08		20616
655.08		20227
654.08		20413.3
653.08		20038.6
652.08		20397.3
651.08		20671
650.08		20125.2
649.08		19733.5
648.08		19962.8
647.08		20090.5
646.08		21065.5
645.08		20664
644.08		20319.7
643.08		20635.6
642.08		21070.2
641.08		20503.6
640.08		20153.7
639.08		20403.7
638.08		20569.3
637.08		20247.1
636.08		19818.6
635.08		20014
634.08		20302.5
633.08		20426.5
632.08		20375.4
631.08		20006.3
630.08		20261.2
629.08		20142.9
628.08		20657.1
627.08		21146.7
626.08		20978.9
625.08		20446
624.08		19629.4
623.08		20252.6
622.08		20577.3
621.08		20295.7
620.08		20671.2
619.08		20721.6
618.08		21076.3
617.08		20889.6
616.08		20638.8
615.08		20509.6
614.08		20185.1
613.08		20465.9
612.08		20894.1
611.08		20587.3
610.08		20315.9
609.08		20621.8
608.08		20435.8
607.08		21093.3
606.08		21338.6
605.08		21430.5
604.08		20860.3
603.08		21086.1
602.08		20965.2
601.08		20756.9
600.08		20568.1
599.08		21299.7
598.08		20808.6
597.08		20951.9
596.08		20713.3
595.08		20444.5
594.08		20725.8
593.08		20930.9
592.08		21339.5
591.08		21241.4
590.08		20601
589.08		20274
588.08		21081.3
587.08		21590.2
586.08		21576.5
585.08		21534.9
584.08		21584.3
583.08		20649.9
582.08		21354.6
581.08		21268.1
580.08		21186.2
579.08		21578.8
578.08		21814.6
577.08		21754.9
576.08		20863.6
575.08		20800.2
574.08		20138.5
573.08		21027
572.08		21707.4
571.08		20731.5
570.08		20652.9
569.08		20805.2
568.08		21320
567.08		20970.8
566.08		21129.8
565.08		21201.5
564.08		21540
563.08		21413.8
562.08		22143.7
561.08		22001.7
560.08		22315.9
559.08		23119.5
558.08		22880.6
557.08		22513.3
556.08		22734.7
555.08		22717.8
554.08		22667.6
553.08		22339.2
552.08		20806.6
551.08		20675.3
550.08		20286.1
549.08		20229.5
548.08		20095.3
547.08		19446.8
546.08		19057.8
545.08		18297.1
544.08		17788.7
543.08		17617.5
542.08		16842
541.08		16491.1
540.08		16897.6
539.08		16893.7
538.08		17092.2
537.08		17374.7
536.08		20056
535.08		29227.1
534.08		48022.7
533.08		61736.3
532.08		57630.4
531.08		38713.4
530.08		22292.4
529.08		15973.3
528.08		14943
527.08		14493
526.08		13848.1
525.08		14169.8
524.08		13661.4
523.08		13495.9
522.08		13808.1
521.08		14434.8
520.08		14024.6
519.08		13824.1
518.08		13522.3
517.08		13784.5
516.08		14093.8
515.08		14104.9
514.08		13898.9
513.08		13927.9
512.08		14208
511.08		14069.4
510.08		13600.6
509.08		14093.7
508.08		14077.6
507.08		14081.2
506.08		14126.4
505.08		13916.9
504.08		13781.2
503.08		14166.4
502.08		14027.4
501.08		14335
500.08		14348
499.08		14790.4
498.08		15279.6
497.08		14901.3
496.08		14293
495.08		14135.9
494.08		14486.2
493.08		13949.8
492.08		13872
491.08		13917
490.08		13609.4
489.08		13932.1
488.08		13951.3
487.08		14198.7
486.08		14148.9
485.08		13868.9
484.08		13946.3
483.08		13865.9
482.08		14215.7
481.08		14028.3
480.08		13605.3
479.08		13719.8
478.08		13811.4
477.08		14126.1
476.08		14130.6
475.08		14175.1
474.08		13983
473.08		14008.5
472.08		14471.1
471.08		13935.4
470.08		14027.1
469.08		14165.9
468.08		14406.7
467.08		14570.6
466.08		14669
465.08		14485.9
464.08		14597.7
463.08		14203.1
462.08		14168.5
461.08		14023.5
460.08		14079.5
459.08		13934.3
458.08		14361.6
457.08		14285.2
456.08		14077.6
455.08		14051.1
454.08		14349.9
453.08		14613.7
452.08		13902.6
451.08		14120.8
450.08		14333.4
449.08		14660.5
448.08		14512.4
447.08		14944.9
446.08		14929.5
445.08		14327.6
444.08		13917.3
443.08		13810.7
442.08		14299.6
441.08		14886.2
440.08		14911.3
439.08		14857.6
438.08		15134.8
437.08		14745.7
436.08		14691.4
435.08		14676.2
434.08		14029
433.08		14008.3
432.08		14281.8
431.08		14354.6
430.08		14475.1
429.08		14729.4
428.08		14951.8
427.08		14810.9
426.08		14435.2
425.08		14746.2
424.08		14687.8
423.08		14773
422.08		14670.6
421.08		14362.3
420.08		14424.2
419.08		14589.9
418.08		14835.4
417.08		14775.4
416.08		14582.6
415.08		14362.8
414.08		14443.7
413.08		14952.1
412.08		14881.6
411.08		14779.9
410.08		14273.3
409.08		14406.3
408.08		14475.8
407.08		14903.1
406.08		14845.7
405.08		14723.8
404.08		14973.8
403.08		14675.6
402.08		16012.5
401.08		17243.3
400.08		18192.5
399.08		16338.5
398.08		15135.6
397.08		14629.1
396.08		14244.1
395.08		14566.9
394.08		14028.9
393.08		14040.3
392.08		14241.8
391.08		14424.5
390.08		15220.1
389.08		14245.8
388.08		14060.2
387.08		14338.8
386.08		14327
385.08		14584
384.08		14431.1
383.08		14990.6
382.08		15075.3
381.08		15195.8
380.08		15780.6
379.08		16277.8
378.08		16023.4
377.08		15317.8
376.08		15142.6
375.08		14475.7
374.08		14496.4
373.08		14557.4
372.08		14479.7
371.08		13933.7
370.08		14042.8
369.08		14063.8
368.08		13892.8
367.08		13900.7
366.08		14290.4
365.08		14500.2
364.08		13989.8
363.08		14430.7
362.08		14049.1
361.08		14521
360.08		14394.4
359.08		14406.7
358.08		13880.3
357.08		14480.3
356.08		14642.6
355.08		14946.2
354.08		15511.6
353.08		15569.1
352.08		15787.5
351.08		15770.8
350.08		15240.6
349.08		15585.6
348.08		16024.9
347.08		15608.1
346.08		15169.2
345.08		14207.9
344.08		13995.6
343.08		13648.3
342.08		13473.2
341.08		14919.1
340.08		14731.6
339.08		14569.7
338.08		14301.5
337.08		14580.4
336.08		14842.2
335.08		14961.8
334.08		14570.3
333.08		14560.1
332.08		14318
331.08		14694.1
330.08		14423.4
329.08		14449.2
328.08		14395.5
327.08		14289.9
326.08		14165.3
325.08		14085.5
324.08		13639.3
323.08		13916.9
322.08		14108
321.08		14186.1
320.08		14307.9
319.08		14325.8
318.08		14375.8
317.08		14267.2
316.08		14568.3
315.08		14721.8
314.08		14300
313.08		14804.2
312.08		14956.3
311.08		15368.2
310.08		15880.8
309.08		16209.9
308.08		17609.9
307.08		18295.3
306.08		16443.1
305.08		14391.9
304.08		12546.7
303.08		11302.9
302.08		10469.9
301.08		10287.7
300.08		9669.79
299.08		9309.86
298.08		9351.97
297.08		10382.7
296.08		11148.4
295.08		11772.1
294.08		13203.7
293.08		12885.9
292.08		11432.2
291.08		10582.7
290.08		12364.5
289.08		15345.8
288.08		18699.6
287.08		25552.4
286.08		39404.9
285.08		52387.8
284.08		39905
283.08		14657.2
282.08		4845.43
281.08		3126.78
280.08		2636.78
279.08		2631.9
278.08		2529.3
277.08		2424.42
276.08		2411.2
275.08		2553.54
274.08		2484.97
273.08		2466.86
272.08		2314.53
271.08		2700.57
270.08		2705.05
269.08		2902.74
268.08		2580.19
267.08		2403.05
266.08		2290.06
265.08		2221.36
264.08		2320.47
263.08		2377.41
262.08		2290.07
261.08		2187.08
260.08		2170.47
259.08		2252.54
258.08		2174.06
257.08		2270.98
256.08		2353.54
255.08		2419.72
254.08		2339.98
253.08		2365.42
252.08		2148.62
251.08		2196.54
250.08		2165.65
249.08		2339.39
248.08		2242.47
247.08		2433.82
246.08		2418.27
245.08		2476.48
244.08		2273.55
243.08		2135.54
242.08		2283.15
241.08		2392.95
240.08		2420.52
239.08		2247.23
238.08		2391.1
237.08		2334.78
236.08		2444.14
235.08		2505.96
234.08		2370.66
233.08		2389.6
232.08		2348.78
231.08		2391.62
230.08		2419.25
229.08		2423.22
228.08		2277.08
227.08		2397.86
226.08		2329.59
225.08		2455.75
224.08		2375.83
223.08		2242.4
222.08		2308.16
221.08		2284.74
220.08		2534.54
219.08		2607.6
218.08		2348.68
217.08		2322.02
216.08		2276.4
215.08		2244.18
214.08		2200.53
213.08		2206.46
212.08		2182.11
211.08		2329.53
210.08		2294.91
209.08		2353.16
208.08		2212.39
207.08		2214.1
206.08		2273.8
205.08		2390.33
204.08		2221.08
203.08		2119.84
202.08		2260.59
201.08		2682.04
200.08		2837.71
199.08		2886.1
198.08		2845.16
197.08		2692.8
196.08		2469.81
195.08		2242.39
194.08		2283.21
193.08		2322.43
192.08		2464.86
191.08		2392.47
190.08		2488.37
189.08		2470.71
188.08		2350.29
187.08		2339.15
186.08		2188.18
185.08		2465.69
184.08		2300.76
183.08		2106.37
182.08		2235.51
181.08		2419.96
180.08		2346.73
179.08		2163.9
178.08		2327.58
177.08		2332.47
176.08		2395.21
175.08		2360.88
174.08		2369.7
173.08		2262.52
172.08		2222.12
171.08		2185.52
170.08		2074.9
169.08		1985.53
168.08		2008.99
167.08		1984.68
166.08		2043.24
165.08		2026.87
164.08		1778.08
163.08		1689.98
162.08		1778.17
161.08		1845.68
160.08		1877.64
159.08		2067.5
158.08		2179.64
157.08		2924.79
156.08		3932.78
155.08		4809
154.08		4362.85
153.08		3510.46
152.08		2580.4
151.08		2038.36
150.08		2081.59
149.08		2004.82
148.08		1676.65
147.08		1811.46
146.08		1872.88
145.08		1658.84
144.08		1602.41
143.08		1646.52
142.08		1701.14
141.08		1707.38
140.08		1647.27
139.08		1807.16
138.08		1696
137.08		1644.55
136.08		1795.58
135.08		1787.72
134.08		1936.32
133.08		1769.13
132.08		1561.92
131.08		1714.13
130.08		1699.97
129.08		1718.23
128.08		1580.75
127.08		1725.07
126.08		1870.62
125.08		1774.48
124.08		1750.45
123.08		1737.67
122.08		1786.75
121.08		1803.27
120.08		1968.27
119.08		1739.06
118.08		1610.84
117.08		1460.51
116.08		1652.61
115.08		1693.62
114.08		1588.89
113.08		1386.33
112.08		1363.74
111.08		1395.51
110.08		1353.57
109.08		1302.17
108.08		1460.74
107.08		1506.08
106.08		1881.83
105.08		3427.12
104.08		5168.88
103.08		4864.04
102.08		2738.04
101.08		1525.31
100.08		1269.04
99.08		1098.33
98.08		1092.55
97.08		1251.57
96.08		1233.92
95.08		1239.48
94.08		1336.95
93.08		1350.02
92.08		1337.84
91.08		1407.16
90.08		1711.75
89.08		1851.76
88.08		1477.88
87.08		1249.5
86.08		1186.45
85.08		1203.31
84.08		1184.31
83.08		1146.01
82.08		987.245
81.08		1138.78
80.08		1207.65
79.08		1144.93
78.08		1170.45
77.08		1316.4
76.08		1469.51
75.08		1410.25
74.08		1256.89
73.08		1283.71
72.08		1269.47
71.08		1262.08
70.08		1192.86
69.08		1161.42
68.08		1295.46
67.08		1361.29
66.08		1221.63
65.08		1130.78
64.08		1174.62
63.08		1356.1
62.08		1260.68
61.08		1296.53
60.08		1405.79
59.08		1378.24
58.08		1306.48
57.08		1337.29
56.08		1208.64
55.08		1029.81
54.08		1366.81
53.08		1455.53
52.08		1388.63
51.08		1758.12
50.08		1676.49
49.08		1560.67
48.08		1465.55
47.08		1172.28
46.08		1231.93
45.08		1191.39
44.08		1181.08
43.08		1069.38
42.08		1036.76
41.08		1002
40.08		952.281
39.08		1036.1
38.08		1154
37.08		1011.42
36.08		941.833
35.08		954.011
34.08		1204.14
33.08		1312.14
32.08		1260.03
31.08		1198.88
30.08		1107.64
29.08		1325.92
28.08		1736.42
27.08		2023.14
26.08		2173.05
25.08		2064.55
24.08		1684.29
23.08		1260.15
22.08		1013.62
21.08		960.972
20.08		1076.32
19.08		1356.81
18.08		1756.78
17.08		1591.48
16.08		1163.56
15.08		962.67
14.08		934.849
13.08		867.147
12.08		870.633
11.08		987.013
10.08		979.554
9.08		910.289
8.08		692.147
7.08		615.099
6.08		509.6
5.08		466.143
4.08		328.528
3.08		126.762
2.08		24.6918
1.08		6.53861
0.08		4.9544
-0.92		8.48106
-1.92		1.99044
-2.92		0
-3.92		0
-4.92		0
-5.92		0
-6.92		0
-7.92		0
-8.92		0

## Sheet: Peak Table
Peak Table :
	Name	Start BE	Peak BE	End BE	Height CPS	FWHM eV	Area (P) CPS.eV	Area (N) TPP-2M	Atomic %	Peak Type	Q	SF ALTHERMO1	TXFN	Backgnd	PP Height CPS	PP Hgt (N)	PP At. %	Title	File Name
	C1s	293.67	284.8	277.95	10776.8	1.59	23756.9	0.3	65.75	Standard	1	1	1110.84	Smart	11362.5	0.06	68.29	C1s Scan	C:\Users\use\AppData\Local\Temp\VGD{B523BEC4-E026-4035-9600-8175A6B3D68E}.vgd
	O1s	542.87	533.05	523.97	9028.11	2.79	27153.9	0.13	28.4	Standard	1	2.881	1217	Smart	9526.23	0.02	24.04	O1s Scan	C:\Users\use\AppData\Local\Temp\VGD{3B5E3364-2D6C-4E03-918F-1C2AE87EB38D}.vgd
	N1s	413.81	400.64	390.95	899.76	1.89	3060.52	0.02	5.24	Standard	1	1.676	1157.54	Smart	1035.37	0.01	7.19	N1s Scan	C:\Users\use\AppData\Local\Temp\VGD{C36A58A9-ACB4-4638-B906-C138409F0DE4}.vgd
	Cl2p	209.69	199.06	192.59	145.6	2.84	617.76	0	0.61	Standard	1	2.741	1078.98	Smart	143.51	0	0.48	Cl2p Scan	C:\Users\use\AppData\Local\Temp\VGD{9BB19B64-F417-4B33-AE6F-20F33110BAB5}.vgd

## Sheet: Titles
20:38:25 Sunday, November 26, 2017
C:\Users\use\Desktop\20171125L\A1124-YR-5.xls
A1124-YR-5
Data Files :	Title	File Name	Comment
	Cl2p Scan	C:\...\Temp\VGD{9BB19B64-F417-4B33-AE6F-20F33110BAB5}.vgd
	I3d Scan	C:\...\Temp\VGD{366DE96B-FC20-453C-A13D-737BC1451F05}.vgd
	N1s Scan	C:\...\Temp\VGD{C36A58A9-ACB4-4638-B906-C138409F0DE4}.vgd
	O1s Scan	C:\...\Temp\VGD{3B5E3364-2D6C-4E03-918F-1C2AE87EB38D}.vgd
	C1s Scan	C:\...\Temp\VGD{B523BEC4-E026-4035-9600-8175A6B3D68E}.vgd
	Survey	C:\...\Temp\VGD{C185E40C-DA7C-4869-852E-D9FAA4CFE010}.vgd
